# Supplementary material for: The impact of authentic leadership on the work engagement of primary and secondary school teachers: The serial mediation role of school climate and teacher efficacy
Source: PLoS One. 2025 May 23;20(5):e0320839. doi: 10.1371/journal.pone.0320839 (PMC12101708; doi:10.1371/journal.pone.0320839)
Supplement: S1 File — (XLSX) [file pone.0320839.s001.xlsx]

## Sheet: Sheet1
Gender	age	stage	culture	zhicheng	Al1	Al2	Al3	Al4	Al5	Al6	Al7	Al8	Al9	Al10	Al11	Al12	Al13	Al14	SC1	SC2	SC3	SC4	SC5	SC6	SC7	SC8	SC9	SC10	TE1	TE2	TE3	TE4	TE5	TE6	TE7	TE8	TE9	TE10	TE11	TE12	WE1	WE2	WE3	WE4	WE5	WE6	WE7	WE8	WE9
1	22	3	4	3	3	1	1	1	1	1	1	1	1	1	1	1	1	1	1	1	1	1	1	1	1	1	1	1	1	1	1	1	1	1	1	1	1	1	1	1	1	1	1	1	1	1	1	1	1
2	55	1	1	3	1	1	1	2	2	4	3	1	3	1	1	1	3	4	4	1	1	1	1	1	1	1	1	1	5	5	6	5	5	6	6	5	6	5	5	5	1	1	1	1	1	1	1	1	1
1	33	1	1	1	1	1	1	1	1	4	3	3	3	3	3	3	3	3	3	2	1	1	1	1	1	1	1	1	5	5	5	5	5	5	5	5	5	5	5	5	4	4	4	4	5	4	4	4	4
2	40	1	2	2	1	1	1	2	3	2	4	1	3	1	1	1	2	4	4	1	1	4	4	4	1	2	2	1	6	6	6	6	8	6	6	6	6	6	6	6	5	5	4	5	5	5	5	5	5
2	50	2	2	3	1	1	1	1	1	1	1	1	4	1	1	1	1	1	1	1	1	3	3	2	1	1	1	1	9	9	9	9	9	9	9	9	9	9	9	9	1	1	1	1	1	1	1	1	1
1	49	2	2	2	1	1	1	4	1	4	2	2	3	2	2	3	2	2	4	3	2	3	3	2	3	2	3	3	4	4	4	4	5	5	4	3	4	3	4	4	1	1	1	1	1	1	1	1	1
2	30	1	3	1	1	1	1	3	3	3	1	1	1	1	1	1	1	4	2	2	2	4	1	4	4	3	4	4	5	5	5	5	5	5	5	5	5	5	5	5	4	4	4	4	4	4	4	4	4
1	52	1	3	3	1	2	1	5	2	1	1	1	1	1	1	1	1	1	4	4	3	1	2	2	1	1	1	1	2	5	4	3	5	5	5	5	3	3	3	3	2	3	3	3	2	2	2	2	2
1	25	1	2	2	1	1	5	5	1	1	5	1	1	1	1	1	1	1	5	5	3	1	5	5	1	1	1	1	5	5	5	5	3	3	1	1	5	1	5	1	4	4	4	1	1	1	4	4	1
1	49	2	2	3	1	1	1	2	2	2	1	2	2	1	1	1	2	4	3	3	3	3	3	3	3	3	3	3	5	6	6	4	5	5	4	5	5	4	4	4	3	4	3	3	3	4	3	3	3
2	33	1	2	1	1	1	1	1	1	3	1	1	4	1	1	1	1	1	4	3	3	2	2	4	3	4	2	1	3	3	4	4	4	4	8	4	4	8	4	6	5	5	4	4	4	4	4	4	4
2	29	1	2	1	1	1	1	1	1	2	1	3	3	3	3	3	3	3	3	3	3	3	3	3	3	3	4	3	6	5	4	3	3	4	6	5	5	5	4	4	5	5	4	5	4	5	5	5	4
2	24	2	2	1	1	1	1	3	2	1	1	1	4	1	1	1	1	2	4	4	3	4	3	4	3	3	2	4	5	7	7	7	7	7	7	7	7	7	7	7	5	7	5	5	4	5	5	5	4
2	24	2	2	1	1	1	1	1	1	1	4	1	4	5	1	3	2	1	3	4	3	1	4	4	3	2	2	4	6	6	8	6	6	6	9	6	8	9	8	6	6	5	6	5	4	5	5	5	6
2	34	2	3	2	1	1	1	1	1	1	1	1	1	1	1	1	1	1	4	4	3	4	3	4	4	4	4	4	9	8	6	8	5	6	6	6	6	6	6	9	1	1	1	1	1	1	1	1	1
2	26	2	2	2	1	1	1	1	1	1	1	1	1	1	1	1	1	1	4	4	3	4	3	4	4	3	3	4	5	5	6	6	8	6	6	5	5	5	5	5	4	7	5	5	5	7	7	5	4
2	36	1	2	2	1	1	1	1	2	1	1	1	3	1	1	1	1	4	3	3	3	2	4	4	4	4	4	4	5	6	6	5	6	6	5	6	6	5	4	4	5	4	4	4	3	5	5	4	4
2	36	3	2	2	1	1	1	1	1	1	3	2	3	2	4	2	2	3	2	4	3	2	3	4	4	3	2	4	4	7	8	7	7	5	5	5	8	8	7	7	5	7	4	4	3	4	4	4	4
1	49	3	3	3	1	1	1	1	1	1	1	1	1	1	1	1	1	1	4	4	3	4	4	4	4	3	4	4	9	8	8	8	8	9	9	8	8	9	9	9	7	7	6	7	6	7	7	7	7
2	25	1	2	1	1	1	1	5	5	1	3	1	5	1	5	4	2	5	4	1	4	2	3	4	1	4	4	1	3	2	4	5	4	3	6	4	4	5	4	4	5	5	5	5	5	5	5	5	5
2	24	2	2	1	1	1	1	3	3	3	3	4	5	4	5	5	3	2	4	3	4	3	3	2	1	4	4	4	6	6	5	5	6	4	4	5	5	6	5	5	5	5	5	5	4	5	5	3	4
2	34	1	2	2	1	1	1	3	3	1	3	4	5	1	1	1	1	3	4	4	4	3	4	1	1	2	3	3	7	7	7	7	8	7	7	7	8	7	8	7	5	5	5	4	5	5	5	4	5
2	23	3	2	1	1	1	1	1	3	1	4	1	1	1	1	1	1	1	2	3	4	4	3	2	2	1	2	4	6	6	5	5	8	8	5	5	6	6	6	8	4	4	3	3	3	4	5	4	4
2	36	1	2	1	1	1	1	1	1	1	1	1	1	1	1	1	1	1	4	4	4	4	2	4	2	4	4	2	5	6	8	6	5	5	6	6	6	6	5	6	5	5	5	5	5	7	5	5	5
2	46	2	2	3	1	1	1	2	3	2	4	1	3	1	1	1	3	2	4	2	4	3	4	4	3	4	4	2	6	5	7	5	4	5	3	5	5	5	5	4	4	4	4	5	4	5	6	5	4
1	44	2	2	3	1	1	1	3	3	3	2	2	2	4	2	2	3	4	3	3	4	3	4	4	3	4	3	3	5	4	5	4	5	5	5	5	5	5	5	5	4	4	4	4	4	4	4	4	4
2	32	3	3	2	1	1	1	3	2	1	2	1	2	1	1	1	2	5	3	3	4	3	2	3	3	3	3	1	5	5	5	5	5	5	5	5	5	5	5	5	4	4	4	4	2	4	4	3	4
2	34	2	2	2	1	1	1	2	3	1	2	1	3	1	3	5	2	5	4	4	4	3	4	4	3	4	4	4	5	5	5	5	5	5	5	5	5	5	5	5	4	4	4	4	4	4	4	4	4
2	23	3	2	1	1	1	1	2	1	3	2	1	5	3	5	2	3	4	4	4	4	4	3	4	3	4	3	4	4	7	7	7	5	5	5	5	5	5	5	5	4	4	4	4	4	4	4	4	4
2	25	1	2	1	1	1	1	1	1	1	1	1	1	1	1	1	1	1	4	4	4	4	4	4	3	3	3	3	6	6	6	6	6	8	8	8	8	8	8	8	5	7	7	5	4	7	5	5	5
2	50	3	2	3	1	1	1	1	3	4	3	1	4	1	1	1	1	5	4	4	4	4	3	4	3	4	4	3	6	6	6	6	6	6	6	6	6	6	6	6	5	5	5	5	5	5	5	5	5
2	23	3	2	1	1	1	1	3	3	3	2	2	4	1	3	4	2	3	4	4	4	4	3	4	3	4	3	3	6	6	6	6	6	6	6	6	6	6	6	6	5	5	5	5	5	5	5	5	5
1	37	3	2	2	1	1	1	1	1	1	1	1	2	1	1	1	1	2	3	4	4	4	3	3	3	3	4	4	4	3	3	6	4	6	9	8	5	5	3	8	6	4	3	5	6	6	4	3	6
2	38	3	2	3	1	1	1	2	3	3	3	1	3	1	1	1	2	4	4	4	4	2	4	4	3	4	3	4	6	6	9	9	8	9	8	9	9	9	9	9	7	7	7	7	7	7	7	7	7
2	25	1	2	1	1	1	1	2	1	1	3	1	5	5	1	4	2	5	4	4	4	4	3	4	3	4	3	2	8	6	8	8	8	8	6	8	8	9	9	9	7	7	7	7	7	7	7	7	7
2	46	2	2	3	1	1	1	1	1	1	1	1	1	1	1	1	1	1	4	2	4	3	4	3	4	4	4	4	9	9	9	9	9	9	9	7	6	6	8	9	1	1	1	1	1	1	1	1	1
2	30	3	4	3	1	1	1	1	3	3	3	3	4	4	4	4	4	3	4	4	4	4	4	4	4	4	4	4	8	9	9	9	7	9	9	9	9	7	9	9	1	1	1	1	1	1	1	1	1
2	24	2	2	1	1	1	1	1	1	1	1	1	1	1	1	1	1	1	4	4	4	4	4	4	4	4	4	4	1	1	1	1	1	1	1	1	1	1	1	1	1	1	1	1	1	1	1	1	1
2	23	2	2	1	1	1	1	1	1	1	1	1	1	1	1	1	1	1	4	4	4	4	4	4	4	4	4	4	1	1	1	1	1	1	1	1	1	1	1	1	1	1	1	1	1	1	1	1	1
2	23	2	2	1	1	1	1	1	1	1	3	4	4	4	1	5	1	5	2	1	4	4	4	4	4	3	3	4	2	2	2	2	1	1	2	2	2	2	2	2	2	2	3	3	2	2	2	4	2
2	40	2	2	1	1	1	1	1	1	1	4	4	4	2	4	4	4	4	4	4	4	4	4	4	4	4	4	4	5	7	7	7	7	7	5	5	7	5	5	5	3	5	4	4	3	4	4	3	4
2	34	3	3	2	1	1	1	1	1	1	1	1	1	1	1	1	1	1	4	4	4	4	4	4	4	4	4	4	4	4	5	5	6	3	6	4	3	3	5	4	3	4	3	3	4	4	3	3	4
2	41	2	3	3	1	1	1	1	1	1	1	1	1	1	1	1	1	1	4	4	4	4	4	4	4	4	4	4	4	5	5	4	5	5	3	3	3	3	3	2	3	3	2	1	1	4	4	3	3
2	24	2	2	1	1	1	1	1	1	1	4	3	5	5	3	2	3	5	4	2	4	1	4	4	4	4	4	4	6	6	6	4	6	6	6	6	6	6	4	6	4	5	4	5	3	5	6	4	4
2	34	2	2	2	1	1	1	3	4	1	2	1	1	3	2	3	1	4	3	3	4	4	4	3	4	3	3	4	3	6	6	6	6	9	6	6	8	8	6	4	4	5	3	3	2	2	2	3	5
2	44	1	1	2	1	1	1	3	1	1	1	3	3	3	4	3	2	5	4	4	4	4	4	4	4	4	4	4	5	6	6	8	6	6	6	6	8	8	6	6	4	4	4	3	1	4	4	3	4
2	40	3	2	2	1	1	1	2	2	2	3	3	5	3	3	4	2	4	3	4	4	4	4	4	4	4	4	4	4	5	6	6	5	5	5	5	5	6	5	5	4	4	5	4	2	6	5	5	4
2	25	2	2	2	1	1	1	1	1	1	1	1	1	1	1	1	1	1	4	4	4	4	4	4	4	4	4	4	4	5	5	5	5	6	6	8	6	6	5	5	4	5	4	4	3	5	4	4	4
1	37	3	2	2	1	1	1	1	1	1	1	3	2	1	1	1	1	4	5	4	4	4	1	4	4	3	4	4	5	7	7	7	7	7	5	5	8	7	7	5	4	4	4	4	3	4	4	6	5
2	23	3	2	1	1	1	1	2	2	3	4	1	2	1	1	1	3	3	4	3	4	4	2	4	4	4	4	3	5	7	7	7	7	8	7	7	7	9	7	8	5	5	5	5	5	5	5	5	6
2	25	2	2	2	1	1	1	1	1	1	1	1	1	1	1	1	1	1	4	3	4	4	2	4	4	4	4	4	5	8	6	6	5	5	5	5	5	6	6	6	5	5	5	4	3	4	5	5	5
2	25	1	2	1	1	1	1	1	1	1	1	3	5	5	5	5	2	3	3	4	4	4	4	4	4	3	4	4	4	6	6	6	6	6	9	6	9	8	6	8	5	5	5	4	4	5	5	5	5
2	36	3	2	2	1	1	1	1	1	1	1	1	1	1	1	1	1	1	4	4	4	4	4	4	4	4	4	4	7	7	7	7	8	8	8	8	8	7	5	7	5	5	5	5	3	5	5	5	5
2	26	2	2	2	1	1	1	1	1	1	1	1	1	1	1	1	1	1	4	4	4	4	4	4	4	4	4	4	7	7	7	7	8	8	7	8	8	8	7	7	5	5	5	5	5	5	5	4	5
1	43	2	2	3	1	4	4	4	4	4	4	4	4	4	4	4	4	4	4	4	4	4	4	4	4	4	4	4	6	6	6	6	6	7	6	6	6	6	6	6	5	6	7	7	7	4	4	7	7
1	46	1	2	2	1	4	4	2	4	4	4	4	4	4	4	4	4	4	4	4	4	4	4	4	4	4	4	5	7	7	5	5	8	8	8	8	6	8	8	6	5	5	5	4	5	4	4	5	7
1	51	2	2	3	1	1	1	1	1	1	1	1	1	1	1	1	1	1	4	4	4	4	4	4	4	4	4	4	5	7	7	7	7	7	7	7	5	5	5	5	5	4	3	2	2	3	5	5	5
1	51	2	2	3	1	1	1	1	1	1	1	1	1	1	1	1	1	1	4	4	4	4	4	2	4	1	4	4	8	8	9	9	9	9	9	9	9	9	8	9	6	6	6	6	6	7	7	6	6
1	55	2	2	3	1	1	1	1	1	1	1	1	1	1	1	1	1	1	4	4	4	4	4	4	4	4	4	4	9	9	6	9	8	8	9	6	9	8	9	8	6	7	5	6	7	5	6	7	6
2	29	3	3	1	1	1	1	1	1	1	3	3	5	1	4	3	3	4	4	4	4	4	4	4	4	4	4	4	6	6	8	9	9	9	9	6	6	9	8	8	7	7	6	7	6	6	7	4	7
2	29	3	2	2	1	1	1	1	1	1	1	1	1	1	1	1	1	1	4	4	4	4	4	4	4	4	4	4	6	8	8	6	8	8	8	6	6	8	8	8	7	7	7	7	6	5	5	5	7
1	49	3	3	3	1	1	1	1	1	1	1	1	1	1	1	1	1	1	4	4	4	4	4	4	4	4	4	4	5	6	6	6	6	6	6	6	6	6	6	6	7	7	7	7	7	7	7	7	5
1	45	3	2	2	1	1	1	1	1	1	1	1	1	1	1	1	1	1	3	5	4	5	4	5	5	5	4	3	5	8	7	9	8	9	9	9	7	9	7	9	1	1	1	1	1	1	1	1	1
1	38	1	2	1	1	1	4	4	1	1	1	4	1	1	1	4	3	2	4	4	5	1	5	1	1	4	5	1	1	2	5	5	9	9	5	5	9	9	9	9	5	3	3	2	2	4	7	2	4
1	50	3	2	3	2	1	1	1	1	1	1	1	1	1	1	1	1	1	1	1	1	1	1	1	1	1	5	1	1	1	1	1	1	1	1	1	1	1	1	1	1	1	1	1	1	1	1	1	1
2	26	2	2	2	2	1	5	3	3	5	3	3	4	5	4	4	2	5	1	2	1	3	1	1	1	1	1	4	4	4	4	4	5	5	4	3	4	5	5	2	3	4	4	4	4	3	3	3	4
2	33	1	2	1	2	2	2	2	2	2	2	1	5	1	1	1	1	2	3	2	2	2	2	2	1	2	2	1	3	4	4	4	5	5	4	4	4	4	3	3	3	4	3	2	2	3	3	3	4
2	38	1	2	1	2	2	3	2	4	2	4	3	4	3	3	2	2	4	4	4	2	4	4	4	1	2	2	4	5	6	6	7	9	7	8	8	5	5	5	5	5	4	5	5	3	2	4	4	3
2	32	1	2	2	2	2	2	2	1	1	1	2	3	1	3	2	2	5	2	2	2	4	3	4	2	3	2	4	5	5	5	5	5	5	5	5	5	5	5	5	4	4	4	4	4	4	4	4	4
2	43	1	2	2	2	2	4	4	1	1	2	3	2	1	1	1	1	1	3	3	2	3	3	3	2	3	2	2	2	2	2	2	2	4	5	5	4	5	3	4	4	4	3	4	4	5	5	6	3
2	29	1	3	1	2	2	2	2	5	2	2	1	2	1	1	1	1	1	2	2	2	2	3	4	4	2	2	3	5	6	6	6	6	6	8	5	5	5	4	2	5	5	5	5	3	5	5	5	5
2	26	1	3	1	2	2	2	4	3	4	3	3	3	4	2	3	2	3	3	4	2	4	4	2	4	3	4	3	9	9	9	9	9	9	9	9	9	9	9	9	7	7	7	7	7	7	7	7	7
2	37	1	2	2	2	2	2	3	3	1	4	2	5	4	2	2	2	5	4	3	3	4	4	4	2	4	4	3	6	6	6	4	4	5	5	3	3	6	6	8	4	5	5	5	4	5	4	5	4
2	32	2	2	2	2	2	2	3	2	3	3	3	3	3	3	3	3	3	4	4	3	4	4	4	2	3	3	2	3	3	5	5	5	5	5	5	5	5	6	6	4	4	4	3	3	2	3	4	4
1	26	1	2	2	2	2	2	2	2	3	3	3	4	4	3	3	3	3	3	4	3	4	4	4	2	4	3	3	3	5	5	5	5	5	5	5	5	5	5	5	4	4	4	3	1	1	5	5	6
1	57	1	2	3	2	1	2	2	2	4	2	3	3	3	4	3	3	4	4	4	3	3	4	4	2	3	3	3	4	4	4	4	5	6	6	4	5	6	4	5	5	5	4	4	4	4	4	5	5
1	54	2	2	3	2	3	4	4	3	3	3	3	3	4	3	3	4	4	4	3	3	4	4	4	3	3	3	3	4	7	5	7	8	7	7	5	7	6	5	5	4	3	4	4	4	3	4	4	3
1	44	2	2	3	2	3	2	2	2	2	2	2	2	3	2	2	2	2	2	3	3	3	3	3	3	2	3	3	3	4	5	5	6	6	4	5	5	5	5	5	4	4	4	4	4	4	4	4	3
2	41	2	3	2	2	3	3	3	3	4	3	3	3	3	3	3	3	4	4	4	3	3	4	4	3	4	2	2	5	8	7	6	6	6	7	7	5	5	5	6	6	5	5	5	5	3	3	3	3
1	28	2	2	2	2	2	2	4	5	1	3	2	1	1	1	1	1	5	3	4	3	4	3	4	3	3	3	3	8	8	8	8	9	8	8	8	8	6	6	6	6	5	5	5	5	6	7	7	6
2	40	1	2	2	2	2	2	3	4	1	2	4	4	5	4	2	2	4	4	4	3	4	3	4	4	4	4	4	5	3	5	2	2	5	5	3	5	5	2	5	3	3	3	5	1	3	3	2	3
2	41	2	3	3	2	2	2	4	3	5	4	3	5	4	4	3	4	4	3	2	3	3	2	4	4	3	2	4	5	5	6	5	6	7	6	5	6	6	6	5	4	5	5	5	5	5	5	5	5
1	27	3	2	1	2	2	2	1	1	1	1	1	1	2	3	1	1	3	3	4	3	3	3	4	4	4	4	3	7	9	9	9	9	9	9	9	9	9	9	9	4	7	7	5	3	7	7	7	4
2	23	3	2	1	2	2	2	3	2	2	1	1	1	5	1	2	2	5	2	2	3	4	4	4	4	3	1	3	6	8	8	6	8	6	6	6	8	6	6	6	5	7	5	5	4	7	5	5	5
1	51	2	2	3	2	2	2	2	5	3	3	2	3	4	3	2	1	5	3	3	3	4	3	4	4	3	3	4	9	9	9	9	9	9	9	9	9	9	9	6	7	7	7	7	3	7	7	7	7
2	25	2	2	2	2	2	2	2	3	3	2	1	2	2	3	2	2	4	4	4	3	4	4	4	4	3	2	4	7	7	7	8	8	8	9	9	9	9	9	9	7	7	7	7	7	7	7	7	7
2	37	3	2	2	2	2	2	4	4	2	4	2	2	1	2	2	2	2	4	1	4	4	4	4	1	4	4	1	3	4	4	4	6	6	6	6	6	6	6	4	4	5	3	4	4	5	4	4	4
1	50	2	2	3	2	2	1	1	1	1	2	1	1	1	1	2	2	2	1	2	4	2	3	1	1	2	2	2	2	4	6	5	6	6	7	5	5	5	5	3	4	3	4	4	5	3	4	5	4
2	24	1	2	1	2	2	2	3	3	3	3	1	3	1	1	1	1	3	4	4	4	4	1	4	1	1	1	4	5	5	6	6	7	6	6	6	6	6	6	6	4	4	4	3	3	4	3	4	4
1	24	3	2	1	2	2	2	3	4	2	3	2	4	4	4	2	2	3	4	4	4	4	4	4	1	4	4	4	4	5	7	4	8	8	7	7	5	7	5	5	4	4	4	5	4	4	4	4	4
1	44	2	2	3	2	2	2	3	1	3	2	2	4	1	1	1	1	5	4	1	4	4	1	4	1	4	1	1	6	6	6	6	6	6	6	6	6	6	6	6	5	7	7	7	5	7	7	7	5
1	37	3	2	2	2	2	2	2	2	2	3	2	4	4	4	2	2	2	2	2	4	4	1	4	1	1	1	1	5	7	7	7	7	7	7	7	7	7	8	7	6	6	5	6	5	6	5	6	6
1	35	1	2	2	2	2	1	1	2	4	4	4	3	2	2	1	2	1	5	3	4	3	3	2	2	2	3	5	4	2	6	4	1	7	3	6	7	8	7	4	3	5	6	4	2	4	5	4	3
2	47	2	2	3	2	1	1	3	3	1	4	4	1	1	1	2	1	1	4	4	4	4	4	3	2	4	2	4	6	7	3	4	3	6	6	6	5	6	6	6	5	5	5	4	7	2	5	5	5
1	49	1	2	3	2	2	2	3	2	4	4	2	2	2	2	2	2	3	3	4	4	2	4	3	2	4	3	4	3	6	6	6	7	9	7	7	8	8	6	4	5	4	5	3	3	2	2	2	3
1	26	1	2	2	2	2	2	2	4	1	4	2	3	2	4	2	5	3	4	4	4	4	3	4	2	3	3	4	5	6	4	4	4	6	6	4	6	6	6	4	5	6	5	5	4	5	5	6	5
1	41	2	2	2	2	2	3	3	2	3	3	4	2	2	2	2	2	3	4	4	4	4	4	3	2	2	2	2	2	5	4	4	3	3	2	6	4	6	3	3	7	7	7	6	3	2	5	7	7
1	24	3	2	2	2	2	2	3	2	4	4	4	2	1	1	1	1	1	3	4	4	4	4	4	3	3	3	3	3	6	7	8	6	8	7	6	7	9	8	7	3	3	3	2	1	1	4	3	3
1	43	1	2	2	2	2	2	2	2	2	2	2	3	3	3	2	3	2	3	4	4	4	3	3	3	3	2	3	3	2	3	4	4	4	3	3	2	3	4	3	3	2	3	3	2	2	3	3	3
2	29	3	2	2	2	3	3	2	3	3	1	2	3	1	1	1	2	3	3	3	4	4	3	3	3	3	3	3	3	5	5	5	7	7	7	5	7	7	5	3	4	4	5	4	3	5	5	4	4
1	49	3	3	3	2	1	1	3	2	4	2	2	3	3	3	2	2	3	4	4	4	3	4	4	3	4	3	3	5	6	7	5	6	6	6	9	7	6	6	7	4	5	5	4	3	3	5	4	6
2	23	3	2	1	2	2	2	3	3	3	2	2	3	1	1	1	1	5	3	4	4	3	2	4	3	3	4	3	5	5	5	4	5	5	5	5	5	5	4	4	4	4	4	4	4	4	4	4	4
2	22	3	2	1	2	2	2	2	4	3	2	3	2	3	1	2	4	2	4	4	4	4	4	2	3	3	4	4	4	7	7	5	7	4	5	5	5	4	4	4	4	4	4	3	2	4	5	4	5
2	36	1	2	1	2	2	2	3	2	1	3	2	4	1	1	2	2	1	3	4	4	1	2	1	3	1	3	4	5	6	6	6	6	6	6	6	6	6	6	8	5	5	5	5	5	5	5	5	5
1	28	2	2	2	2	2	3	4	3	3	3	3	3	3	3	3	3	3	4	4	4	4	4	4	3	3	3	4	7	7	7	7	7	7	7	7	7	7	7	7	5	5	5	5	5	5	5	5	5
2	28	2	2	1	2	2	2	4	5	5	3	5	4	5	3	3	2	5	4	4	4	4	4	4	3	4	4	4	6	6	6	6	6	6	6	6	6	6	6	6	6	6	6	6	6	6	6	6	6
1	46	2	2	3	2	2	2	5	5	2	5	2	5	1	1	1	5	5	4	4	4	4	4	4	4	4	4	4	4	5	5	9	7	9	7	7	9	7	7	8	3	3	4	2	2	4	3	2	3
2	38	3	2	3	2	2	2	4	5	1	1	1	5	1	1	1	1	5	4	1	4	4	1	4	4	4	4	4	4	4	4	4	3	4	5	4	4	4	4	4	4	4	4	5	4	4	4	4	4
2	27	3	2	2	2	3	3	4	4	4	4	4	4	3	3	4	4	4	4	4	4	4	4	4	4	4	4	4	7	7	7	7	8	8	8	8	8	8	8	8	4	3	3	4	1	3	4	3	3
2	23	3	2	1	2	2	2	1	4	1	2	1	3	1	1	1	1	4	3	4	4	4	3	4	4	3	4	4	5	8	8	6	8	8	8	8	8	8	8	8	4	5	4	3	2	4	3	3	5
1	24	3	2	1	2	2	2	2	4	2	2	2	2	2	2	2	2	5	4	4	4	4	3	4	4	4	4	4	5	5	5	5	7	5	5	5	7	7	5	7	4	4	4	1	1	4	4	3	4
1	26	2	2	1	2	2	2	2	4	3	2	1	3	2	3	2	2	2	4	4	4	4	4	4	4	3	3	3	5	7	7	7	7	7	7	7	5	5	5	7	4	4	4	4	3	4	4	4	5
2	25	2	2	2	2	2	2	4	5	1	3	4	5	4	4	3	5	5	4	4	4	4	4	4	4	4	4	4	3	5	5	4	5	6	5	5	6	6	4	6	4	4	4	4	3	4	4	4	4
2	24	1	2	1	2	2	2	2	2	2	1	3	4	5	3	2	1	5	4	4	4	4	4	4	4	4	4	4	6	6	6	6	6	6	5	5	5	6	5	6	4	5	4	4	3	4	4	3	4
2	38	2	2	2	2	3	2	2	2	3	3	3	3	3	4	4	4	4	4	4	4	4	4	4	4	4	4	4	6	6	5	5	6	4	4	5	5	6	5	5	4	5	5	5	5	4	5	5	3
2	50	3	2	3	2	4	2	2	2	4	4	4	4	2	4	4	4	4	4	4	4	4	4	4	4	4	4	4	5	7	5	5	7	5	5	5	9	7	5	5	4	5	4	7	3	4	4	4	4
2	34	2	2	2	2	2	2	2	2	2	2	1	3	1	1	1	1	4	4	4	4	4	4	4	4	4	4	4	5	4	5	5	5	5	5	5	4	4	5	4	4	4	4	4	3	5	5	4	4
2	36	3	2	2	2	2	2	3	3	3	1	1	4	1	1	1	1	3	4	4	4	4	4	4	4	4	4	4	5	4	5	4	4	5	5	4	5	5	3	4	4	4	4	4	4	3	4	3	4
1	46	2	2	3	2	2	2	2	3	3	3	1	2	1	1	1	2	1	4	4	4	4	4	4	4	4	4	4	4	4	4	4	4	4	4	4	4	4	4	4	4	4	4	4	4	4	4	4	4
2	45	2	2	3	2	2	2	2	2	3	2	3	2	1	1	1	1	2	4	3	4	4	4	4	4	4	4	4	8	8	7	8	8	8	9	8	8	8	8	8	5	5	5	6	4	6	6	4	6
2	26	2	2	2	2	2	2	3	3	3	3	3	5	4	4	3	3	5	4	3	4	4	2	4	4	4	4	4	5	5	5	5	6	6	6	5	6	6	6	6	5	5	5	3	4	5	5	5	5
1	51	1	1	3	2	2	2	3	3	3	1	1	2	2	4	2	1	5	3	3	4	3	4	3	4	3	3	4	6	6	6	6	8	6	6	6	6	6	6	6	5	4	5	5	6	4	5	5	5
2	34	3	3	2	2	2	2	4	4	4	4	5	5	4	4	3	3	5	4	4	4	4	4	4	4	4	4	4	5	8	5	6	6	6	6	5	6	6	9	8	5	7	5	5	5	7	7	7	5
2	34	2	2	2	2	2	2	2	2	2	2	1	2	1	1	1	1	2	4	4	4	4	4	4	4	4	4	4	5	5	7	5	5	5	5	5	4	5	5	7	5	5	5	4	4	5	5	5	5
2	29	1	2	2	2	2	2	2	4	1	2	1	1	3	2	2	2	2	4	4	4	4	4	4	4	4	4	4	6	6	6	6	6	7	6	6	6	6	6	6	5	5	5	5	4	5	5	5	4
1	37	2	2	2	2	2	2	3	4	3	3	2	3	5	3	3	2	3	4	4	4	4	4	4	4	4	4	4	5	6	8	6	6	6	6	6	6	6	5	6	5	5	6	5	5	5	5	4	5
2	37	3	2	2	2	4	4	4	3	5	5	4	5	5	3	5	4	5	4	4	4	4	2	4	4	4	4	3	6	6	6	6	8	8	8	6	6	6	6	6	5	5	5	4	3	5	5	5	5
2	27	2	2	2	2	2	2	3	4	4	3	3	4	4	2	2	3	3	4	4	4	4	4	4	4	4	4	4	4	4	4	4	5	5	5	5	5	5	5	5	5	5	5	4	4	4	4	4	5
2	41	3	3	3	2	2	2	3	3	4	3	2	3	3	3	2	3	4	4	4	4	4	4	4	4	4	4	4	6	6	6	5	7	7	5	6	6	5	5	5	5	7	4	4	3	5	5	4	4
2	38	2	2	3	2	2	2	3	3	1	3	1	2	1	1	1	3	5	4	4	4	4	4	4	4	4	4	4	5	6	6	6	6	6	6	5	6	6	5	5	5	5	5	5	4	5	4	3	5
2	23	2	2	1	2	2	2	4	5	3	5	4	5	2	2	2	5	5	4	4	4	4	4	4	4	4	4	4	5	5	5	5	5	5	5	5	5	5	5	5	5	4	5	4	5	5	5	5	5
1	42	2	2	3	2	2	2	4	3	1	4	3	5	4	3	2	5	4	4	4	4	4	4	4	4	4	4	4	8	8	8	7	9	9	8	8	9	9	9	9	6	7	7	7	5	7	6	6	6
2	30	1	2	1	2	2	2	3	4	2	3	2	1	1	1	1	1	2	4	4	4	4	4	4	4	4	4	4	8	8	8	8	9	9	8	8	8	8	8	9	6	6	6	6	6	6	6	6	6
1	49	2	2	3	2	2	2	3	3	3	4	4	5	5	4	3	2	4	4	4	4	4	4	4	4	4	4	4	5	6	6	6	6	9	8	6	8	6	6	6	6	7	7	5	3	7	7	6	5
2	24	1	3	1	2	4	3	3	3	4	4	4	4	4	4	4	4	4	3	3	4	4	5	5	4	4	4	4	6	7	8	7	8	8	8	9	8	9	9	9	7	7	7	7	7	6	7	7	7
1	25	2	2	1	2	2	2	3	3	3	4	3	4	5	4	3	3	4	3	3	4	4	4	4	4	4	4	4	7	7	8	8	8	8	8	8	8	8	8	8	7	7	5	4	4	5	5	5	7
2	36	3	2	2	2	2	2	3	3	3	4	2	4	1	3	3	2	5	4	4	4	4	4	4	4	4	2	2	9	9	9	9	9	9	9	9	9	9	9	8	7	7	7	7	7	7	7	7	7
2	30	2	2	1	3	3	3	3	3	5	3	3	2	2	4	3	4	2	4	2	1	4	4	2	1	1	1	3	2	5	5	3	5	5	4	4	7	2	3	2	3	4	4	4	4	1	4	4	3
1	25	3	2	1	3	1	3	3	1	1	1	4	2	2	5	4	1	2	1	1	1	4	3	4	1	1	1	1	6	6	6	6	6	6	8	6	6	6	6	6	5	5	5	5	5	5	5	5	5
2	39	2	3	2	3	3	3	3	3	3	3	3	3	3	3	3	3	3	5	1	1	1	1	1	3	1	1	1	3	2	4	5	4	3	6	4	4	5	4	4	1	1	1	1	1	1	1	1	1
2	24	2	2	1	3	3	2	3	3	4	3	2	3	3	3	3	3	3	1	4	1	1	1	2	3	1	1	2	8	8	8	8	8	8	8	8	8	8	8	8	7	7	7	5	5	7	5	5	7
2	25	2	2	1	3	4	2	3	3	1	2	1	4	3	3	3	3	3	4	2	2	4	2	4	2	4	2	2	5	7	5	7	5	5	5	5	7	5	7	7	4	4	4	3	2	5	4	4	4
1	43	1	2	3	3	3	3	3	3	3	4	3	4	3	3	3	3	4	2	2	2	4	4	4	2	2	2	2	3	4	4	4	7	7	7	6	7	7	6	4	4	4	5	3	4	4	5	4	4
1	49	3	3	3	3	5	2	2	2	2	5	2	4	3	5	5	3	5	2	2	2	2	2	2	2	2	2	2	6	6	6	6	6	8	6	6	6	6	6	6	7	7	7	7	7	7	7	7	7
1	42	1	2	2	3	5	3	3	3	3	5	3	5	4	3	4	5	5	4	2	2	2	3	4	3	4	4	4	3	8	5	5	5	6	6	5	6	5	5	5	4	4	4	3	3	4	3	3	4
1	28	3	3	1	3	4	4	4	4	4	4	3	4	4	4	4	4	4	4	3	2	3	3	1	3	4	4	4	5	6	6	6	6	6	6	6	6	6	5	5	5	5	5	4	5	4	4	4	4
2	35	2	2	2	3	3	3	3	3	2	2	3	3	3	3	3	3	2	2	3	2	3	3	3	3	3	3	3	5	5	5	6	5	3	4	4	3	6	4	4	5	4	5	5	4	4	3	4	3
1	46	2	2	3	3	1	1	4	2	3	5	3	3	3	4	2	3	3	3	3	2	2	5	4	4	4	5	4	2	2	6	6	6	7	6	6	5	6	6	8	4	5	5	5	5	4	3	5	4
2	50	3	2	3	3	2	3	3	3	4	2	3	4	3	4	3	4	4	4	4	2	2	4	4	4	2	2	4	6	6	6	6	6	6	6	6	6	6	6	6	4	4	4	5	2	3	4	3	4
1	42	3	2	2	3	2	2	3	2	2	2	2	2	3	2	2	2	2	3	2	3	3	3	3	2	3	2	2	2	3	3	5	4	4	4	3	3	5	3	3	3	3	5	4	3	4	5	5	4
2	28	3	2	2	3	2	3	3	3	4	4	3	4	3	3	3	3	3	4	3	3	3	4	4	2	3	2	2	4	4	4	4	4	3	5	5	5	6	6	6	4	4	4	4	4	3	4	4	3
2	41	3	2	2	3	4	3	3	3	4	4	4	4	4	4	3	4	4	2	4	3	3	4	3	2	2	3	3	5	7	6	6	6	6	7	7	7	7	4	4	4	4	4	4	4	3	5	4	4
1	41	2	2	3	3	3	4	2	3	4	4	2	4	3	4	3	4	4	4	3	3	2	3	2	2	4	4	3	5	6	6	6	6	6	6	6	6	6	6	6	5	4	5	5	7	4	5	5	4
2	30	3	3	1	3	1	5	2	3	3	3	1	4	3	2	3	3	2	4	4	3	2	4	3	2	2	3	3	2	6	5	2	7	7	7	6	5	5	5	6	5	5	4	4	1	1	5	5	4
2	25	1	2	1	3	4	3	4	2	1	1	3	2	1	1	1	1	4	3	4	3	4	2	3	2	2	2	3	5	5	5	5	5	6	6	6	6	5	5	5	5	5	5	4	4	4	4	4	5
1	55	1	2	3	3	2	2	3	1	4	4	2	1	1	1	1	3	4	3	4	3	2	4	3	2	1	1	1	5	9	9	9	8	9	9	7	9	9	9	9	7	7	7	4	5	3	3	5	4
1	30	2	2	1	3	2	1	2	3	3	2	3	3	2	3	3	2	2	3	3	3	2	3	4	3	3	3	3	2	2	6	2	6	5	2	5	5	5	2	5	1	2	1	2	3	3	3	1	1
2	50	3	2	3	3	3	3	3	3	3	3	1	5	1	1	1	1	3	4	1	3	3	2	3	3	3	3	1	2	4	7	5	7	7	7	5	5	5	5	3	3	5	5	5	3	5	5	5	5
2	42	2	3	2	3	2	3	2	3	4	2	3	2	3	2	3	4	4	2	2	3	4	4	4	3	3	4	2	4	5	4	4	5	5	5	6	6	6	6	6	4	4	4	4	3	4	3	4	3
1	42	3	2	2	3	3	3	3	3	3	3	3	3	3	3	4	3	3	3	3	3	3	3	3	3	3	3	3	1	1	4	4	7	4	4	4	4	3	3	8	4	3	4	3	7	6	2	5	5
2	37	2	2	2	3	5	5	5	5	3	4	5	3	3	3	3	3	3	3	3	3	3	3	3	3	3	3	3	7	4	5	5	7	7	7	7	7	5	7	7	4	4	4	2	2	3	3	2	4
1	28	2	2	1	3	4	3	3	4	4	3	3	3	4	3	3	3	3	3	3	3	3	4	3	3	3	3	3	4	7	6	6	6	6	7	7	6	6	6	6	4	4	4	3	3	3	3	3	3
2	50	2	2	2	3	3	2	3	3	4	4	2	2	2	2	2	2	2	3	3	3	2	4	3	3	3	3	3	4	4	4	4	6	6	5	5	4	4	5	5	4	4	4	4	4	3	5	4	4
1	42	1	2	2	3	3	3	3	3	3	3	3	3	3	3	3	3	3	3	3	3	3	3	3	3	3	3	3	5	5	5	5	5	5	5	5	5	5	5	5	4	4	4	4	4	4	4	4	4
2	41	2	3	2	3	3	2	4	3	3	3	3	4	3	3	3	3	3	3	3	3	4	4	3	3	3	3	3	5	6	6	6	6	6	6	6	5	5	5	5	4	5	5	4	1	1	5	4	4
2	24	3	3	1	3	3	3	3	3	3	3	3	3	3	3	3	3	3	3	3	3	3	3	3	3	3	3	5	5	5	6	5	5	6	4	5	5	4	5	5	4	4	5	5	5	4	4	4	4
2	39	1	2	2	3	3	3	3	3	3	3	3	3	3	3	3	3	3	3	3	3	3	3	3	3	3	3	3	5	5	5	4	5	5	5	5	5	5	4	4	4	4	4	4	4	4	4	4	4
2	32	3	3	2	3	3	3	3	3	3	3	3	3	3	3	3	3	3	3	3	3	3	3	3	3	3	3	3	4	4	4	4	4	4	4	4	4	4	4	4	4	4	4	4	4	4	4	4	4
1	34	1	2	1	3	3	3	3	2	3	4	4	4	2	3	2	3	2	4	4	3	2	4	4	3	4	2	3	4	5	5	5	5	7	7	8	7	6	5	5	4	4	5	4	4	3	5	4	4
2	43	3	2	2	3	3	3	3	3	3	3	3	3	3	3	3	3	3	4	4	3	4	4	4	3	3	3	3	4	7	7	7	5	5	5	5	5	5	5	5	4	4	4	4	4	4	4	4	4
1	24	3	2	1	3	3	3	3	3	3	3	3	4	4	3	4	3	4	4	4	3	4	3	4	3	3	2	4	4	4	5	5	6	3	6	4	3	3	5	4	4	3	4	3	3	4	4	3	3
2	47	1	2	2	3	3	3	3	3	4	4	3	3	3	4	3	3	3	2	2	3	4	4	3	3	3	3	3	4	4	4	5	6	4	4	4	5	6	6	8	5	5	6	6	6	6	6	5	5
2	37	3	2	2	3	4	4	3	3	2	3	3	3	3	4	3	3	3	3	3	3	4	3	4	3	3	4	4	5	7	7	7	7	7	7	5	7	7	7	7	5	6	4	4	3	5	4	5	5
2	28	1	2	1	3	2	2	4	2	2	3	3	2	2	3	2	3	2	3	3	3	3	4	3	3	4	4	4	5	5	4	4	5	5	4	5	7	4	5	6	5	3	3	3	4	3	4	3	3
2	37	3	3	3	3	3	3	3	3	4	4	4	4	3	3	3	4	3	4	4	3	4	4	4	3	4	4	2	3	7	8	9	7	8	9	9	9	9	9	9	5	5	6	6	6	4	4	4	4
1	43	3	3	3	3	1	3	4	3	3	1	1	1	1	3	3	3	3	4	4	3	3	4	4	3	2	2	1	3	5	5	5	5	7	7	7	7	5	5	5	5	4	4	5	4	4	3	5	4
2	43	1	2	2	3	3	3	4	2	3	2	2	2	3	3	3	4	4	3	3	3	3	4	3	3	3	3	3	5	6	6	7	7	8	6	7	7	9	7	8	6	5	5	5	5	5	5	5	5
2	50	1	2	3	3	3	3	3	3	3	4	3	3	3	3	3	3	3	4	4	3	3	4	4	3	4	4	3	5	6	6	5	8	9	8	8	8	8	8	8	7	7	7	7	6	4	7	7	7
2	37	1	2	2	3	3	3	3	4	4	3	3	4	3	3	3	4	3	4	3	3	4	4	3	4	4	3	3	5	5	5	5	5	5	5	5	5	5	5	5	4	4	4	4	2	1	4	4	1
1	44	2	2	2	3	3	3	3	3	3	3	3	4	3	3	3	3	3	4	3	3	4	3	3	4	3	3	3	4	4	4	4	3	4	5	4	4	4	4	4	4	4	4	4	5	4	4	4	4
2	28	3	3	2	3	2	4	4	2	3	3	4	3	3	3	3	3	3	4	4	3	3	4	4	4	3	3	3	5	6	6	6	6	7	5	3	5	5	5	5	4	4	3	3	1	1	4	2	2
2	46	2	2	3	3	4	4	4	4	4	4	4	4	3	3	3	3	4	4	2	3	4	2	4	4	4	4	2	2	6	6	4	5	6	5	5	6	6	5	5	5	4	4	4	4	3	4	4	4
2	24	3	2	1	3	3	3	3	3	1	2	3	4	3	3	3	3	3	3	3	3	3	3	4	4	4	4	3	4	8	7	7	8	8	8	7	7	7	7	7	5	5	5	4	4	5	5	4	5
2	41	2	2	3	3	3	2	3	3	3	4	3	3	4	3	3	3	4	4	4	3	4	4	4	4	4	3	3	5	4	6	6	6	6	6	5	7	7	7	6	5	4	5	5	4	3	5	5	4
1	28	2	2	2	3	2	3	4	4	3	3	4	3	3	3	3	2	2	3	4	3	4	4	4	4	3	3	4	7	8	8	8	8	9	8	8	8	8	8	8	7	7	7	6	5	7	7	7	7
2	26	2	3	2	3	3	4	4	3	3	4	4	3	3	3	3	3	3	4	3	3	4	3	1	5	3	4	4	5	6	5	5	6	5	5	5	9	6	5	5	4	4	5	4	7	3	4	4	4
1	43	1	2	3	3	2	2	3	2	3	4	3	3	3	3	3	3	3	3	4	3	3	4	3	5	4	4	4	5	5	6	6	8	7	6	5	5	5	5	5	4	4	7	5	5	5	7	7	5
2	25	3	2	1	3	3	3	3	3	3	3	3	3	3	3	3	3	3	3	3	4	4	4	3	1	4	3	4	5	6	6	6	6	6	5	5	6	5	5	1	4	4	4	4	3	3	4	4	3
1	45	3	2	3	3	3	3	2	4	4	3	4	4	3	3	4	4	4	3	4	4	4	4	3	1	3	4	4	6	7	6	4	4	4	3	3	5	8	6	6	6	4	5	4	3	2	5	4	4
2	40	3	2	1	3	3	4	3	3	4	3	3	3	3	2	2	3	3	2	4	4	4	4	4	2	2	2	3	3	5	3	3	5	5	5	5	4	4	4	5	3	4	4	4	2	3	3	3	4
2	26	3	2	1	3	3	3	4	3	3	3	3	3	2	2	3	2	2	3	2	4	3	4	4	2	3	4	3	5	5	5	5	5	5	5	5	5	5	5	5	4	4	4	4	3	1	4	4	2
1	42	1	2	2	3	2	2	3	3	3	3	3	4	3	4	4	4	4	4	2	4	4	4	4	2	3	5	2	4	7	6	5	5	5	5	5	5	5	5	5	4	4	4	4	4	4	4	4	4
2	40	1	2	2	3	3	4	4	3	4	4	4	4	3	3	4	4	2	4	2	4	2	4	4	2	2	4	2	5	3	4	8	4	7	5	6	5	3	2	3	4	5	7	4	3	1	3	3	3
2	24	3	2	2	3	2	2	5	2	2	3	2	2	2	2	2	2	3	2	3	4	2	4	3	2	2	2	2	3	4	3	3	3	5	5	4	4	3	3	3	4	4	3	3	2	2	4	4	2
2	45	2	2	3	3	3	3	2	2	4	4	3	3	3	3	3	3	4	3	4	4	3	4	3	2	2	2	2	7	7	7	9	9	9	7	7	7	7	7	5	4	5	5	4	3	4	4	4	4
2	26	1	2	2	3	3	4	3	2	4	3	2	3	3	2	2	3	3	3	4	4	3	4	3	2	3	2	2	5	5	5	5	5	4	4	3	3	4	4	3	4	4	4	4	2	2	4	4	4
2	41	2	2	2	3	3	2	4	2	4	2	2	2	2	2	2	2	3	3	4	4	3	4	3	2	3	4	4	5	7	6	6	6	6	8	5	5	5	4	2	4	4	4	4	4	3	4	4	4
2	42	3	3	2	3	2	2	2	4	4	4	3	3	3	2	3	2	3	3	4	4	4	4	4	2	3	3	4	5	7	7	7	7	8	8	5	8	8	8	8	5	5	5	5	3	4	5	5	5
2	23	2	2	1	3	4	3	3	4	1	2	2	3	2	3	2	1	2	4	4	4	3	4	4	2	3	4	4	5	8	8	8	6	8	6	8	8	6	6	8	5	7	5	5	4	5	5	5	5
2	36	3	3	2	3	2	3	2	4	5	4	4	3	2	3	2	4	4	4	4	4	3	4	3	2	4	2	2	2	8	6	7	8	8	7	5	6	6	5	6	5	4	4	4	3	1	4	4	3
2	46	2	2	3	3	3	2	4	4	4	4	4	4	3	4	3	2	4	2	4	4	4	4	4	2	2	4	2	5	6	5	6	6	8	8	6	7	7	5	6	5	5	5	4	4	5	6	5	5
2	30	2	3	2	3	3	3	4	3	4	3	3	4	4	3	2	3	3	2	4	4	4	4	3	2	4	4	2	5	6	6	5	9	7	8	5	7	7	5	5	5	5	5	5	4	4	5	5	4
1	50	2	3	3	3	2	3	3	3	4	4	4	3	3	3	3	3	3	3	4	4	4	4	4	2	4	2	2	5	7	5	5	7	5	4	5	6	8	6	5	5	5	7	5	5	3	7	7	7
2	39	1	3	2	3	3	3	3	3	3	4	3	3	3	3	3	3	3	3	4	4	5	4	4	2	2	2	3	5	6	6	6	6	6	5	5	8	7	6	5	5	4	4	4	4	3	4	4	6
2	23	3	2	1	3	3	3	3	3	3	3	3	3	3	3	3	3	3	4	4	4	3	4	2	2	2	3	2	5	5	5	5	6	6	5	5	5	5	5	4	5	4	4	4	4	4	4	4	4
2	42	3	2	2	3	3	4	3	3	4	4	4	4	4	4	4	4	4	3	4	4	4	4	4	2	2	4	4	5	6	6	6	5	6	5	6	8	8	6	7	6	7	6	6	6	6	7	7	7
1	55	2	2	3	3	4	3	4	3	3	4	4	4	4	4	3	3	4	2	4	4	4	4	4	2	3	2	2	5	6	6	6	7	7	7	7	7	7	8	8	7	7	7	7	4	5	5	7	5
2	39	1	2	2	3	3	1	1	3	3	4	3	4	3	3	3	3	3	2	3	4	3	4	3	3	3	3	3	5	5	5	5	6	6	6	6	6	6	6	6	3	4	4	4	2	3	4	4	2
2	28	3	2	2	3	2	4	4	3	4	5	3	3	3	3	3	3	2	4	3	4	5	5	5	3	4	4	1	5	5	5	4	5	6	6	6	7	7	6	5	3	3	4	3	4	1	4	4	4
1	43	1	2	2	3	2	3	3	3	3	3	3	4	4	5	5	5	4	3	2	4	5	4	4	3	4	4	4	5	5	6	7	7	7	7	8	9	9	6	7	4	5	5	4	4	3	7	5	4
2	35	2	2	2	3	4	4	3	3	4	3	3	3	3	3	3	3	3	2	3	4	2	4	3	3	3	3	3	5	6	5	6	6	7	7	7	7	7	7	7	4	4	4	4	3	2	4	3	2
1	30	3	2	1	3	3	4	4	3	4	3	3	3	3	3	3	3	3	3	3	4	4	3	3	3	4	3	4	5	5	4	5	6	6	5	5	5	5	5	5	4	4	4	4	4	4	4	4	4
2	48	2	3	3	3	3	3	3	3	3	3	3	3	3	3	3	3	3	4	3	4	4	4	3	3	4	3	3	2	3	5	5	5	5	5	5	9	6	5	5	4	4	4	4	4	4	4	4	4
1	29	2	2	2	3	3	3	3	3	3	3	3	3	3	3	3	3	3	3	3	4	3	3	2	3	3	3	3	5	6	6	6	6	6	6	5	6	6	5	5	4	4	5	4	3	3	7	5	3
2	35	2	3	2	3	3	4	3	4	3	3	3	4	4	3	3	3	4	4	3	4	3	4	3	3	3	2	2	3	5	5	5	5	9	7	5	5	5	4	4	4	5	5	4	5	4	4	5	5
2	49	3	2	3	3	3	4	3	3	4	3	3	3	3	3	3	3	4	3	4	4	4	4	4	3	3	3	3	6	6	6	6	8	6	8	7	8	9	8	8	4	4	5	4	3	3	4	4	4
1	56	2	2	3	3	2	3	4	2	5	2	3	3	3	2	2	3	2	4	4	4	4	4	3	3	4	4	4	4	6	4	4	5	5	4	3	5	5	6	5	4	3	4	4	3	2	4	3	3
2	36	3	2	1	3	3	3	3	3	3	3	3	3	3	3	3	3	3	2	4	4	4	4	4	3	3	3	3	4	5	4	4	4	4	5	5	5	5	5	5	4	5	6	4	3	3	5	5	4
1	39	3	2	2	3	4	4	4	4	4	4	4	4	4	4	4	4	4	4	4	4	4	4	4	3	3	3	3	5	7	6	5	8	7	5	5	6	6	5	5	4	4	4	4	4	4	5	4	4
1	26	3	2	2	3	3	3	3	3	3	3	3	4	4	4	5	4	5	4	4	4	4	4	4	3	4	4	4	4	4	4	4	4	4	4	4	4	4	4	4	4	4	4	4	4	4	4	4	4
2	26	3	3	1	3	4	3	3	4	4	4	3	3	3	3	3	4	4	3	4	4	3	3	3	3	3	3	2	5	5	5	5	4	5	4	4	5	5	5	4	4	4	4	4	4	2	5	4	3
2	26	3	2	1	3	3	2	2	4	4	3	4	4	3	4	3	4	3	3	4	4	4	4	4	3	3	4	3	5	6	5	5	6	5	5	5	5	5	4	4	4	4	4	4	3	3	5	4	4
2	42	3	2	2	3	4	3	3	4	4	2	3	4	4	4	3	3	4	3	4	4	4	4	4	3	3	4	3	4	7	6	6	7	5	5	5	6	5	5	4	4	5	6	4	4	3	7	4	4
2	51	2	2	3	3	3	3	3	3	3	3	3	3	3	3	3	3	3	4	4	4	3	4	5	3	3	3	3	3	4	4	5	6	7	6	4	6	4	4	4	4	4	4	4	3	4	4	4	4
1	42	3	2	2	3	1	2	2	3	4	3	3	2	2	2	2	2	2	4	4	4	3	4	4	3	3	3	3	3	3	5	3	4	3	4	4	4	4	5	4	4	4	3	3	2	3	3	4	3
2	29	3	2	2	3	3	3	3	3	3	3	3	3	3	3	3	3	3	4	4	4	3	4	4	3	3	3	3	3	4	4	4	5	5	4	4	4	4	3	3	4	3	4	3	2	2	3	3	3
2	25	1	2	1	3	3	3	2	4	4	4	3	5	5	4	3	3	4	5	5	4	4	4	4	3	3	3	2	5	6	7	8	7	7	7	7	8	8	7	7	4	4	4	4	3	1	4	4	3
2	45	2	2	2	3	3	3	3	3	3	3	3	4	4	4	2	4	2	4	5	4	4	4	4	3	2	3	2	1	3	3	2	5	5	5	5	3	4	3	3	4	5	4	4	3	4	4	4	3
2	39	3	3	2	3	3	3	3	3	3	3	3	3	3	3	3	3	3	2	2	4	3	3	4	3	3	3	2	5	6	6	6	6	6	6	6	5	5	5	5	5	5	5	3	2	2	3	4	4
1	42	2	2	2	3	3	3	3	4	4	4	3	4	4	4	3	3	4	4	4	4	4	4	4	3	4	4	4	8	8	8	8	8	8	8	8	7	7	7	7	5	5	5	4	4	3	5	5	5
2	38	3	2	3	3	3	3	3	3	3	3	3	4	3	3	3	3	3	4	4	4	4	4	4	3	4	3	3	5	5	6	5	5	5	5	5	4	5	5	6	5	5	5	5	4	4	5	5	5
2	32	1	3	2	3	3	2	3	4	2	3	2	3	2	3	3	4	4	3	4	4	2	4	3	3	4	4	4	5	5	6	6	6	6	6	6	6	6	6	6	5	4	5	5	4	3	4	4	4
1	51	2	2	3	3	2	4	4	3	3	3	3	3	3	3	3	3	3	2	4	4	4	4	4	3	3	3	3	5	6	6	6	6	6	6	6	6	6	6	6	5	5	5	4	4	4	4	4	4
1	26	3	2	2	3	3	3	3	3	3	3	3	3	3	3	3	3	3	3	4	4	3	4	4	3	3	2	2	5	5	5	5	5	5	6	6	5	6	6	6	5	5	5	5	4	4	4	4	4
1	51	2	2	3	3	3	4	4	2	2	4	2	1	2	2	2	3	3	3	4	4	4	4	4	3	4	2	2	3	4	7	4	4	2	7	4	3	3	4	5	5	5	5	5	4	3	4	5	3
1	43	3	2	3	3	3	3	3	3	3	3	3	3	3	3	3	3	3	4	4	4	4	4	3	3	4	3	3	5	5	5	5	5	9	9	7	7	7	5	5	5	5	5	4	4	4	5	5	4
2	28	2	2	1	3	3	3	4	5	2	4	2	3	4	5	3	2	5	4	4	4	4	2	4	3	4	4	4	7	7	7	7	7	7	7	7	7	7	7	5	5	5	4	5	4	5	5	5	5
1	51	3	2	2	3	3	3	4	3	4	3	3	4	3	3	3	3	4	3	4	4	4	4	4	3	3	4	4	5	6	6	6	6	6	6	5	7	6	5	5	5	5	5	5	5	4	5	4	3
2	36	3	3	2	3	3	3	3	4	3	4	2	4	4	4	3	4	4	3	4	4	4	4	4	3	2	3	2	5	5	6	5	6	6	6	5	6	6	6	5	5	5	5	5	5	4	5	5	4
2	50	3	2	2	3	3	3	4	4	3	4	4	4	3	3	4	4	4	3	4	4	4	4	4	3	3	3	4	5	6	4	4	4	6	6	4	6	6	6	4	5	5	6	5	5	4	5	5	6
1	35	3	2	2	3	2	3	2	2	4	4	3	3	2	4	2	2	3	4	4	4	3	4	4	3	2	2	2	5	5	6	6	6	5	6	3	5	4	3	3	5	4	5	5	4	5	5	5	5
2	34	2	3	2	3	3	3	2	3	4	4	5	4	4	4	4	4	4	4	5	4	3	5	3	3	4	4	4	6	6	6	7	6	7	8	8	9	8	9	8	6	5	5	5	5	4	5	5	5
2	38	1	2	2	3	3	3	2	3	4	4	4	4	4	4	4	3	3	3	4	4	4	4	4	3	4	4	4	6	7	8	8	9	9	9	9	9	9	9	9	7	7	7	7	5	3	7	7	5
1	26	3	2	2	3	3	3	3	3	4	4	4	2	2	2	2	3	2	5	3	4	4	4	4	4	4	4	4	6	5	4	4	6	8	6	6	6	6	6	6	3	3	4	4	1	1	3	3	4
1	27	3	2	1	3	5	5	5	5	5	5	5	5	4	3	5	2	5	4	4	4	4	4	4	4	4	4	4	7	7	7	7	8	8	8	8	8	8	8	8	3	3	4	1	3	4	3	3	4
2	27	1	2	1	3	3	3	3	4	4	4	4	4	4	4	4	4	4	3	4	4	1	4	3	4	4	4	4	4	4	4	4	4	5	5	5	5	4	4	4	3	3	4	3	1	2	3	5	3
2	39	1	2	2	3	4	5	4	5	3	4	5	5	5	5	5	4	3	4	4	4	4	4	4	4	4	4	4	5	6	7	5	6	7	6	7	7	6	6	6	4	5	4	4	3	4	4	4	5
2	34	3	3	2	3	3	4	2	4	4	4	3	5	4	4	3	4	4	2	4	4	4	3	3	4	4	4	4	5	5	6	5	5	6	6	5	6	5	5	5	4	4	4	5	4	4	4	4	3
2	38	3	2	3	3	3	3	2	3	3	4	2	3	4	4	3	3	3	2	4	4	4	4	4	4	4	4	4	3	8	5	5	5	7	6	5	6	5	5	5	4	4	4	4	3	3	4	3	3
1	40	2	2	3	3	3	3	3	3	4	3	4	3	3	4	4	4	3	4	4	4	4	4	3	4	4	4	3	5	6	6	7	6	7	5	5	6	5	5	5	4	3	5	4	4	3	4	4	3
2	40	3	2	2	3	3	4	4	4	3	5	4	5	5	5	4	3	4	4	4	4	3	4	4	4	4	4	4	5	4	4	4	4	4	4	5	5	4	5	5	4	4	4	4	4	4	4	4	4
1	44	2	2	3	3	5	2	2	2	2	4	3	5	4	4	4	3	5	4	4	4	4	4	4	4	4	4	4	4	5	4	4	4	5	5	5	5	6	5	5	4	4	4	4	3	4	4	3	4
1	25	3	2	1	3	3	3	3	3	4	4	4	3	4	4	4	4	4	2	4	4	4	4	4	4	3	4	4	5	7	6	5	7	7	8	6	5	5	3	5	4	4	4	4	3	2	5	4	4
2	58	3	3	3	3	3	3	3	3	3	3	2	3	3	3	3	3	2	4	4	4	4	4	4	4	4	4	4	3	3	5	5	5	5	2	2	4	5	4	4	4	4	4	4	4	4	4	4	4
2	26	2	2	2	3	3	4	4	4	4	4	4	4	4	4	4	4	4	4	4	4	4	4	4	4	4	4	4	6	5	4	3	3	4	6	5	5	5	4	4	4	5	5	4	5	4	5	5	5
2	28	2	2	1	3	3	3	3	3	3	4	3	3	3	3	3	3	3	4	4	4	4	4	4	4	4	4	4	4	4	4	4	4	4	4	4	4	4	4	4	4	4	4	4	3	3	4	3	3
2	37	3	2	1	3	1	1	1	4	3	3	3	3	3	3	3	3	3	2	4	4	2	4	4	4	4	4	3	2	6	6	6	6	6	7	8	8	8	2	2	4	4	4	4	5	5	6	4	4
2	45	3	2	3	3	3	3	3	3	3	4	3	3	3	3	3	3	3	4	4	4	3	4	3	4	4	4	2	4	4	4	4	5	5	4	3	4	5	5	2	4	3	4	4	4	4	3	3	3
1	33	2	2	2	3	2	1	1	1	1	1	3	4	3	4	4	1	3	3	5	4	3	4	4	4	4	3	4	8	8	9	9	9	7	6	6	8	7	9	6	4	6	7	7	3	4	6	5	5
2	36	3	2	2	3	5	3	4	5	1	4	3	4	5	3	4	3	3	3	2	4	2	3	4	4	4	3	4	7	7	7	7	8	7	7	7	5	5	7	7	5	5	5	5	4	5	5	5	5
2	38	1	2	2	3	2	2	3	3	3	3	3	3	3	3	3	3	3	2	2	4	4	4	4	4	3	3	3	5	6	6	6	8	8	8	8	8	7	7	7	5	5	5	5	5	5	5	5	5
2	45	3	2	3	3	3	3	2	3	3	4	3	4	4	3	3	3	3	2	2	4	4	4	4	4	3	3	3	5	5	5	5	6	6	6	5	6	6	6	6	5	5	5	5	3	4	5	5	5
2	34	3	3	2	3	4	3	3	3	2	2	3	4	3	3	2	2	5	4	3	4	3	4	3	4	4	3	2	2	3	5	5	8	8	8	5	6	8	5	6	5	7	5	5	3	5	5	5	4
2	46	1	2	2	3	3	4	1	4	4	3	5	4	3	4	4	3	4	3	4	4	4	4	4	4	4	4	4	5	8	5	7	7	6	6	5	6	6	9	8	5	4	7	5	5	5	7	7	7
2	47	1	2	2	3	4	4	3	3	3	3	4	4	4	4	4	4	4	4	4	4	4	4	4	4	4	4	4	6	6	6	8	8	8	8	8	8	8	8	8	5	5	5	5	5	5	5	5	5
2	39	2	3	2	3	3	2	4	3	4	4	4	4	4	4	3	4	4	4	4	4	4	4	3	4	4	4	4	5	8	8	7	8	8	8	8	8	8	8	8	5	4	5	4	3	2	4	3	3
1	46	3	2	3	3	3	3	3	3	4	4	3	3	3	3	3	3	3	3	4	4	4	4	4	4	4	4	4	6	7	6	6	7	7	6	7	6	6	6	7	5	5	7	5	4	3	5	5	5
1	32	3	3	2	3	4	4	4	4	3	4	4	3	4	3	4	3	4	4	4	4	4	4	4	4	4	4	4	7	7	7	7	7	7	7	7	7	7	7	7	5	5	5	5	5	5	5	5	4
2	48	1	3	2	3	3	3	3	3	4	4	3	3	3	3	3	3	4	2	4	4	3	4	4	4	3	4	4	5	8	6	6	6	7	5	6	6	6	6	7	5	5	5	6	5	4	7	6	6
2	37	3	2	2	3	3	3	3	3	3	3	3	3	3	3	3	3	3	4	4	4	4	4	4	4	3	3	3	5	5	5	5	5	8	7	8	7	7	7	7	5	5	5	5	5	5	7	7	7
2	46	2	2	3	3	3	4	3	3	4	4	4	3	3	3	3	3	3	3	4	4	5	5	5	4	4	4	4	5	7	8	6	9	9	9	9	7	7	6	6	5	5	5	5	5	4	5	5	5
2	41	1	2	3	3	3	3	1	3	3	4	4	4	3	3	3	4	2	3	4	4	4	4	4	4	4	4	4	6	6	6	6	6	6	6	6	6	6	6	6	5	5	5	5	4	3	5	5	4
1	49	2	2	2	3	2	2	3	3	3	3	3	4	4	3	3	3	3	3	4	4	3	3	3	4	4	4	4	6	6	6	6	6	7	6	6	7	7	6	6	5	5	5	4	4	4	4	4	4
2	34	3	2	2	3	2	3	2	4	4	4	4	4	4	4	4	4	4	4	4	4	5	4	4	4	4	4	4	4	5	4	4	7	6	6	6	6	6	6	6	5	5	5	5	4	4	4	5	4
2	45	1	2	2	3	3	3	5	3	4	3	3	3	3	3	3	3	3	4	4	4	4	4	4	4	4	4	3	5	6	6	6	6	7	6	6	5	5	5	6	5	4	4	4	4	3	4	4	4
2	24	3	2	1	3	4	3	2	4	4	4	4	4	4	4	4	4	4	3	4	4	4	4	4	4	4	4	4	5	5	5	5	5	5	5	5	5	5	5	5	5	5	5	5	4	4	5	5	4
1	51	3	2	3	3	3	3	4	2	3	3	4	4	4	4	4	4	4	4	4	4	4	4	4	4	4	4	4	6	5	5	6	7	7	7	6	6	6	5	5	5	4	4	4	5	5	5	5	4
2	29	1	2	1	3	5	5	5	5	5	5	5	5	4	3	5	5	5	4	4	4	4	4	4	4	4	4	4	4	4	4	4	8	6	8	6	8	6	4	5	5	4	5	3	2	3	5	4	4
1	51	2	2	3	3	3	4	3	3	3	3	3	3	3	3	3	3	3	4	4	4	4	4	4	4	4	4	4	5	6	6	6	6	6	6	6	6	6	5	5	5	5	5	5	5	5	5	5	5
2	25	2	2	2	3	5	4	4	1	4	5	5	5	4	2	5	5	5	4	4	4	4	4	4	4	4	4	4	5	5	5	5	5	5	5	5	5	5	5	5	5	5	5	1	1	1	1	1	5
1	55	3	2	3	3	4	3	3	5	2	3	3	4	4	3	3	3	4	4	3	4	4	4	4	4	4	4	4	9	9	9	9	9	9	9	9	9	9	9	8	6	6	6	6	6	6	6	6	6
2	23	3	2	1	3	4	3	3	4	1	3	3	5	4	2	4	3	3	4	3	4	4	3	4	4	4	4	3	9	9	9	9	9	9	9	6	6	6	6	6	6	5	6	4	5	5	5	6	5
1	40	2	2	3	3	4	3	3	4	4	4	4	4	3	3	4	4	4	2	4	4	4	4	4	4	4	4	4	5	5	5	7	7	9	9	9	8	8	8	8	6	5	5	5	5	5	5	5	5
2	23	1	2	1	3	2	3	4	3	4	2	3	3	4	4	2	3	4	4	4	4	4	4	4	4	4	4	4	8	8	8	8	7	8	8	8	8	8	8	8	6	7	7	5	3	7	6	7	6
2	23	2	2	1	3	5	5	5	5	5	5	5	5	5	5	5	5	5	4	4	4	4	4	4	4	4	4	4	9	9	9	9	9	9	9	9	9	9	9	9	7	7	7	7	7	7	7	7	6
2	29	3	2	2	3	3	3	3	3	3	3	3	3	3	3	3	3	3	4	4	4	4	4	4	4	4	4	4	9	9	9	9	9	9	9	9	9	9	8	9	7	7	7	7	4	7	7	7	7
2	38	2	2	3	3	2	4	4	2	4	4	4	4	2	4	4	4	4	4	4	4	4	4	4	4	4	4	4	7	8	8	8	7	8	7	8	8	8	8	7	7	5	7	7	7	7	5	6	7
2	50	3	2	2	3	3	3	4	4	4	4	4	4	3	4	4	4	4	3	4	4	4	4	4	4	4	4	3	5	7	6	6	6	6	4	8	6	6	6	6	7	6	7	7	5	4	3	5	5
1	57	2	2	3	3	3	5	4	5	4	3	4	4	4	4	4	4	4	5	5	4	4	4	4	5	5	5	5	6	8	9	8	8	8	8	4	6	6	7	5	7	7	7	7	6	5	7	6	6
2	47	2	2	2	3	3	4	4	4	3	3	3	3	3	3	3	3	3	1	4	5	5	4	5	1	1	1	1	4	5	7	6	5	5	5	5	5	6	5	5	4	4	4	5	4	2	6	5	5
2	40	2	2	2	3	3	4	4	4	4	4	3	3	2	2	2	3	4	3	2	5	4	4	3	2	4	4	4	5	6	6	6	6	9	8	7	8	7	6	6	5	6	7	7	5	3	7	7	6
2	43	1	2	2	3	1	3	4	1	4	4	3	3	1	1	1	3	2	3	3	5	4	4	4	3	3	3	4	6	6	6	6	8	8	5	6	6	7	7	6	4	4	4	4	3	3	4	4	3
2	44	2	2	3	3	2	3	3	3	3	1	3	3	3	3	3	3	3	4	4	5	4	5	5	3	4	4	3	4	6	6	7	6	6	8	4	4	4	4	4	5	4	5	4	3	3	5	4	3
2	50	1	2	2	3	3	3	3	4	4	4	4	4	4	3	3	3	3	4	5	5	4	4	4	3	4	4	4	5	7	6	5	6	8	6	4	9	7	7	6	7	7	7	5	5	4	7	7	5
2	34	1	2	1	3	3	2	3	2	3	3	2	1	1	1	2	2	1	3	3	5	4	4	3	4	4	3	4	5	5	5	5	5	5	5	5	5	5	5	5	3	3	4	4	1	2	3	3	2
2	23	3	2	2	3	3	2	2	1	3	1	2	3	2	1	3	2	4	4	4	5	5	5	5	4	4	4	4	6	6	7	6	6	8	7	6	7	6	6	6	3	4	4	4	1	1	5	2	1
2	30	1	2	1	3	3	3	3	3	3	3	3	3	3	3	3	3	3	3	3	5	5	5	5	4	3	3	3	5	7	5	6	6	6	6	6	6	6	6	6	5	5	5	6	5	5	5	5	4
2	44	2	4	3	3	3	4	3	3	4	5	3	3	3	3	3	4	4	4	5	5	5	5	5	4	4	4	4	9	9	9	9	9	9	9	9	9	9	9	9	6	5	6	5	5	5	6	6	6
2	25	3	2	2	3	1	3	5	4	4	3	3	4	1	1	4	3	1	5	4	5	4	5	5	4	5	5	5	8	8	9	9	8	8	8	8	9	9	8	9	7	5	4	4	3	1	4	4	4
2	24	1	2	1	3	3	4	4	2	3	2	3	3	4	4	4	4	4	5	4	5	5	5	5	5	5	4	5	9	8	7	8	5	6	6	6	7	7	7	9	6	6	6	5	7	7	7	7	4
2	38	1	3	3	3	2	2	2	2	2	2	2	2	3	3	3	3	3	4	4	5	5	5	5	5	5	5	5	6	6	7	7	8	8	8	8	8	8	8	8	6	6	7	7	7	7	7	7	7
2	39	3	3	2	3	4	4	2	4	2	2	2	5	5	5	4	4	4	5	5	5	5	5	5	5	5	5	5	6	6	7	8	7	9	9	5	9	7	6	6	7	7	7	7	5	5	7	7	7
1	31	3	2	2	4	5	4	5	5	4	5	5	5	4	4	4	4	4	1	1	1	1	1	1	1	1	1	1	3	5	3	3	5	5	5	5	4	4	4	5	1	1	1	1	1	1	1	1	1
2	50	2	2	3	4	4	4	1	5	3	4	5	3	3	4	3	3	5	1	1	1	1	1	1	1	1	1	1	4	5	5	5	5	5	5	5	5	5	5	5	1	1	1	1	1	1	1	1	1
1	26	2	2	1	4	4	3	3	3	1	3	1	4	1	1	1	1	5	2	2	1	3	1	4	1	2	1	1	7	7	7	7	7	7	7	7	7	7	7	7	6	7	7	7	4	4	7	7	5
2	26	2	2	2	4	1	4	3	3	3	4	1	4	1	4	3	1	1	2	2	2	3	4	4	1	1	1	1	7	7	7	7	7	7	7	7	7	7	7	7	5	6	5	2	1	5	5	5	5
2	29	3	3	1	4	2	2	3	3	1	1	2	3	2	3	3	2	2	2	2	2	2	2	2	2	2	2	2	9	9	9	9	9	9	9	9	9	9	9	9	7	7	7	7	7	7	7	7	7
1	58	3	2	3	4	2	2	3	2	4	4	2	3	2	2	3	2	3	4	4	2	4	4	4	3	3	3	4	5	6	6	4	5	5	4	5	5	4	4	4	3	3	4	3	3	3	4	3	3
2	27	1	2	2	4	4	2	2	2	2	3	4	2	2	2	2	3	3	2	2	2	2	2	1	4	4	4	4	2	2	2	2	1	1	2	2	2	2	2	2	2	2	2	3	3	2	2	2	4
1	26	2	2	1	4	4	4	3	4	4	4	4	4	4	4	4	4	4	4	4	2	4	4	4	4	4	4	4	6	6	6	4	6	6	6	6	6	6	6	6	4	4	4	4	5	4	4	5	4
2	38	2	3	2	4	4	3	2	4	4	1	4	3	3	5	3	3	3	4	1	3	4	4	4	1	1	1	1	4	5	5	9	6	9	7	6	9	6	6	8	3	3	3	4	2	2	4	3	2
2	42	1	2	2	4	3	3	3	3	3	3	3	3	2	3	2	2	2	3	2	3	2	4	3	2	2	2	2	3	3	2	4	2	7	3	4	4	6	4	3	4	4	5	4	4	4	4	4	4
2	30	3	3	1	4	5	4	3	4	5	4	4	5	4	3	3	2	4	2	2	3	2	2	4	2	3	3	2	4	6	6	5	5	5	5	2	6	6	5	2	4	4	4	5	3	5	4	4	4
1	48	2	2	3	4	4	4	4	4	4	3	4	4	4	4	4	4	4	4	3	3	3	4	3	2	4	4	2	2	3	5	5	8	8	8	5	6	8	5	6	4	5	7	5	5	3	5	5	5
2	44	3	2	2	4	2	2	2	3	2	2	2	3	2	2	2	2	2	4	3	3	4	4	4	2	3	3	3	5	4	5	4	4	5	5	4	5	5	3	4	4	4	4	4	4	4	3	4	3
1	43	2	2	3	4	4	4	4	4	4	4	4	4	4	4	4	4	4	4	4	3	4	4	3	2	4	2	2	3	5	5	6	7	8	8	2	8	8	5	7	4	3	5	4	3	1	4	4	2
1	35	2	4	2	4	2	2	2	2	4	4	4	2	3	4	2	4	2	3	4	3	4	4	4	2	3	2	4	3	2	4	2	2	6	6	3	6	6	4	6	4	4	4	4	4	5	5	4	4
2	41	2	3	2	4	2	3	3	3	4	4	3	3	3	3	3	3	3	4	4	3	3	4	3	3	3	2	2	4	6	6	5	7	7	6	2	4	4	3	2	3	3	4	4	2	2	4	4	4
1	50	1	2	2	4	4	3	4	4	4	3	3	3	4	4	4	3	4	2	3	3	4	4	4	3	3	4	3	6	6	6	4	6	7	6	6	6	6	4	6	4	4	5	4	5	3	5	6	4
1	33	3	2	2	4	3	3	3	3	3	3	3	3	3	3	3	3	3	3	3	3	3	3	3	3	3	3	3	3	5	5	5	5	3	5	5	5	5	5	5	4	4	4	4	4	4	4	4	4
2	25	1	2	1	4	3	4	3	3	3	3	3	3	3	3	3	3	3	3	3	3	3	3	3	3	3	3	3	5	5	5	5	5	5	5	5	5	5	5	5	4	4	4	4	4	4	4	4	4
1	24	3	2	1	4	4	4	4	4	4	4	4	4	4	4	4	4	4	4	3	3	3	3	3	3	3	3	3	5	5	5	5	5	5	5	5	5	5	5	5	4	4	4	4	3	3	4	4	4
2	27	2	2	1	4	4	4	3	4	4	3	4	4	4	4	3	4	4	3	4	3	3	4	4	3	3	4	4	6	6	6	6	6	6	5	5	5	5	5	5	4	4	4	4	4	3	5	5	4
1	45	2	2	2	4	3	3	2	3	4	3	3	4	3	3	3	3	3	4	4	3	3	4	3	3	4	5	3	5	8	7	6	8	8	8	8	4	3	3	3	4	4	5	4	5	3	3	3	3
2	38	3	2	3	4	4	4	4	3	3	3	3	4	3	3	3	2	5	4	2	3	3	3	4	3	4	3	3	6	6	3	4	3	6	6	6	5	6	6	6	5	5	4	7	2	5	5	5	5
2	34	3	3	2	4	3	3	4	5	1	2	1	4	3	1	3	2	4	4	3	3	2	3	4	3	3	3	3	7	7	7	7	7	7	7	7	7	7	7	7	5	5	5	4	3	5	5	5	5
1	28	2	2	2	4	4	4	3	4	4	4	4	4	4	4	4	4	4	3	3	3	4	3	3	3	3	3	3	4	4	4	4	5	5	5	5	5	5	5	5	5	5	5	5	4	4	4	4	4
2	50	2	2	3	4	5	3	3	3	3	3	3	3	3	3	3	3	4	3	3	3	3	3	3	3	3	3	3	5	7	7	7	5	5	5	7	7	7	7	5	5	5	5	4	5	6	6	6	5
1	41	2	2	2	4	4	4	4	4	4	4	4	4	4	4	4	4	4	4	4	3	4	4	4	3	3	3	4	6	6	7	7	7	6	5	6	5	7	6	6	5	5	5	5	5	5	5	5	5
1	52	1	2	3	4	4	3	3	3	4	4	3	4	3	4	2	3	4	3	4	3	4	4	4	3	4	3	4	5	5	5	5	5	5	5	5	5	5	5	5	5	5	5	4	4	5	5	4	5
1	52	2	2	3	4	3	4	3	4	4	3	3	5	4	4	3	3	4	4	4	3	4	4	4	3	4	4	4	5	6	6	6	6	8	5	2	2	4	3	1	5	4	5	5	3	2	5	4	3
2	33	2	3	2	4	4	4	4	4	4	4	4	4	4	4	4	4	4	4	4	3	4	4	4	4	4	4	4	4	4	4	3	4	5	5	5	5	5	5	3	3	3	3	3	3	1	3	3	3
2	40	2	3	3	4	1	3	3	4	3	3	2	4	4	3	3	2	4	4	2	3	2	2	2	4	3	3	4	5	5	6	6	6	7	6	6	6	6	6	6	4	5	4	4	3	5	5	5	4
2	40	1	2	2	4	3	2	3	4	4	4	3	3	4	4	4	4	4	4	3	3	3	4	4	4	4	4	4	3	5	5	4	5	6	5	5	6	6	4	6	4	4	4	4	4	3	4	4	4
2	40	2	2	3	4	3	4	3	3	2	4	2	3	2	2	3	2	3	3	4	3	4	4	4	4	3	3	2	3	2	3	3	4	7	5	5	4	6	6	6	4	3	4	4	5	1	3	3	3
2	52	1	2	3	4	3	3	1	5	5	4	4	4	4	4	4	4	4	4	4	3	4	4	4	4	3	3	4	5	5	3	4	5	5	5	5	6	6	6	6	4	4	5	5	5	3	4	5	5
2	46	3	2	3	4	3	3	3	3	4	3	3	3	4	4	3	3	4	4	4	3	2	4	2	4	4	3	3	5	5	5	5	5	7	5	5	5	7	6	5	4	4	5	4	4	3	4	5	4
1	42	3	2	3	4	3	3	3	3	4	4	3	4	4	4	4	4	4	3	4	3	4	4	4	4	3	3	3	5	5	5	5	7	8	8	5	5	5	5	5	4	4	5	4	2	1	4	4	3
2	29	3	3	1	4	3	3	4	5	1	5	5	5	5	5	5	5	5	4	4	3	4	4	4	4	3	3	4	2	6	6	6	6	6	6	8	8	8	2	2	4	4	4	5	5	6	4	4	4
2	23	3	2	1	4	4	3	3	3	3	3	3	3	2	5	3	3	3	3	3	3	4	4	3	4	4	4	4	3	5	6	5	6	6	6	6	8	8	8	6	5	5	4	5	3	7	5	4	4
2	50	3	2	3	4	3	5	5	4	4	4	4	5	5	3	3	2	4	3	3	3	4	4	4	4	4	4	4	4	6	6	6	6	5	5	5	6	5	5	4	5	6	4	4	3	7	4	4	4
1	52	2	2	3	4	4	4	3	4	4	4	4	4	4	4	4	4	4	3	4	3	4	4	3	4	4	4	4	7	7	7	7	8	8	8	6	7	7	7	7	5	5	5	5	4	3	5	5	5
2	27	3	2	1	4	4	3	3	4	4	3	4	4	4	4	4	4	4	4	4	3	4	4	4	4	4	3	4	5	8	6	6	5	5	5	5	5	6	7	6	5	5	5	5	4	3	4	5	5
2	32	1	2	2	4	3	5	5	3	4	3	3	4	4	3	4	4	4	3	3	3	4	4	4	4	4	4	3	6	5	6	6	7	8	7	7	6	6	6	6	6	6	7	7	4	2	5	7	7
1	33	1	2	2	4	4	3	1	4	1	3	4	5	5	5	4	1	5	4	4	3	4	4	4	4	2	1	4	8	8	9	9	9	9	9	9	9	9	9	9	6	6	6	5	6	6	6	6	6
1	51	1	2	3	4	3	3	3	4	4	4	4	4	4	4	3	3	3	3	4	3	3	3	4	4	4	3	4	4	6	6	5	7	8	7	7	8	8	7	7	6	7	7	7	7	3	7	7	4
2	24	1	3	1	4	4	4	4	4	4	4	4	4	4	4	4	4	4	5	4	3	4	4	4	4	4	4	4	6	6	6	8	9	9	9	8	7	6	8	8	7	7	7	7	7	7	7	7	7
1	33	1	2	2	4	4	4	4	4	4	4	4	5	4	4	4	4	4	3	2	4	4	5	4	2	2	3	3	3	5	5	5	7	7	6	5	6	7	5	3	4	4	4	5	4	3	5	5	4
1	49	2	2	3	4	3	3	4	2	5	4	3	3	4	3	3	2	4	4	4	4	3	4	4	2	4	4	4	5	5	4	5	6	6	5	5	5	5	5	5	4	4	4	4	4	4	4	4	4
2	27	1	2	2	4	4	3	4	3	4	4	4	4	3	4	4	4	3	2	4	4	4	4	4	2	2	4	3	5	6	6	5	6	7	5	7	6	5	4	4	4	5	4	4	4	3	5	5	4
2	25	2	2	2	4	4	3	3	4	1	3	3	4	4	4	4	2	4	4	2	4	4	2	4	2	4	4	4	5	8	8	9	6	6	9	8	8	8	6	8	5	7	7	7	6	7	7	7	5
2	50	2	2	3	4	4	2	2	4	4	4	4	4	4	4	4	4	4	2	3	4	2	4	4	2	2	4	2	5	5	6	6	6	8	6	6	6	6	6	5	5	5	5	5	5	5	5	5	4
1	24	3	2	1	4	2	3	2	3	3	1	1	3	1	1	1	1	1	4	4	4	3	4	2	2	2	2	4	3	7	7	7	9	9	9	9	9	9	5	9	7	7	7	4	7	7	7	5	7
1	34	2	2	1	4	4	4	4	4	3	4	4	3	4	4	4	4	4	2	3	4	4	3	4	3	3	3	4	5	3	5	2	2	5	5	3	5	5	2	5	3	3	3	3	5	1	3	3	2
1	43	2	1	3	4	3	3	3	3	3	4	3	3	2	3	2	3	4	4	3	4	3	3	3	3	2	4	4	4	5	4	4	4	5	5	5	5	6	5	5	4	4	4	4	4	3	4	4	3
2	42	1	2	2	4	3	3	3	4	4	4	3	4	3	3	3	3	3	2	4	4	4	4	4	3	3	3	3	5	5	5	5	6	6	6	8	8	7	6	6	4	4	4	4	3	1	4	4	3
2	23	3	2	1	4	4	2	2	4	2	3	4	4	4	4	4	4	4	3	4	4	4	4	4	3	3	3	4	5	5	6	6	6	6	6	6	6	6	6	6	4	4	5	4	4	3	5	5	5
2	48	2	2	3	4	4	4	2	4	4	4	4	4	3	4	3	4	4	4	4	4	4	4	4	3	3	4	3	4	6	8	7	6	5	5	5	8	8	6	6	4	5	7	4	4	3	4	4	4
2	45	3	2	3	4	4	4	4	4	4	4	4	4	4	4	4	4	4	4	4	4	4	4	4	3	4	4	4	5	5	5	5	5	5	5	5	5	5	5	5	4	4	4	4	4	2	4	4	3
2	28	2	2	1	4	5	4	4	5	3	4	4	5	4	3	2	4	5	4	4	4	4	4	4	3	4	4	4	7	7	5	5	5	5	7	5	7	5	4	5	4	5	5	5	4	5	4	4	5
2	32	1	2	1	4	4	3	3	4	4	4	3	4	4	4	4	4	4	3	4	4	4	4	4	3	3	4	4	5	6	6	5	6	7	6	6	6	5	5	5	4	4	5	4	4	4	5	4	4
1	48	2	2	3	4	3	3	3	3	4	4	3	3	3	3	3	3	3	4	4	4	3	3	3	3	3	3	3	5	5	5	5	5	5	5	3	3	5	5	5	4	3	4	4	5	4	4	4	4
2	28	2	2	1	4	4	4	3	3	3	5	3	5	4	4	4	4	4	4	4	4	3	4	4	3	4	4	4	5	7	4	7	7	7	4	4	9	9	5	3	4	6	4	3	4	3	4	5	5
2	37	3	3	1	4	4	4	4	4	4	4	4	4	4	4	4	4	4	4	4	4	4	3	4	3	4	4	4	4	6	6	5	5	5	5	2	6	6	5	2	4	4	4	4	5	3	5	4	4
2	36	1	2	1	4	4	4	4	4	4	4	4	4	4	4	4	5	4	4	3	4	4	5	4	3	4	3	4	6	7	8	8	8	8	8	7	7	8	6	6	5	4	5	4	5	5	6	5	5
2	44	1	1	2	4	3	4	4	4	3	4	4	4	4	4	4	3	5	4	4	4	4	2	4	3	2	4	2	2	2	6	6	7	6	6	7	5	7	6	8	5	5	5	5	4	3	5	4	4
2	34	3	3	2	4	4	4	3	4	4	4	4	4	4	4	4	4	4	4	4	4	3	4	4	3	4	4	4	5	6	7	6	7	7	7	7	7	7	7	7	5	7	7	7	7	7	7	7	7
1	49	2	2	3	4	5	3	3	3	3	2	2	5	4	3	4	3	5	4	4	4	4	4	4	3	4	4	3	2	7	7	7	7	9	8	9	9	8	5	7	5	5	5	5	2	4	4	4	5
2	26	3	2	1	4	4	3	4	4	3	4	4	4	4	4	4	4	4	4	4	4	4	4	4	3	4	4	3	5	5	4	5	6	6	6	5	6	6	5	6	5	5	4	5	4	4	5	4	4
1	54	3	2	3	4	4	3	4	3	4	4	4	4	3	3	3	3	4	3	4	4	4	4	4	3	3	3	3	6	6	6	6	7	7	6	6	7	6	7	6	5	5	5	4	4	4	5	5	4
2	31	1	2	1	4	4	4	4	4	4	4	4	4	4	4	4	4	4	3	4	4	4	4	4	3	3	3	3	4	6	6	6	8	8	6	7	6	6	5	6	5	5	5	5	4	3	5	5	5
2	43	1	2	2	4	4	4	4	4	3	4	4	4	3	3	4	4	4	4	4	4	4	4	4	3	4	4	3	5	5	6	5	5	5	5	5	5	5	5	5	5	4	5	4	3	1	4	3	3
1	38	3	2	2	4	3	3	5	5	4	4	3	4	4	4	4	3	5	4	4	4	4	4	4	3	4	4	4	5	5	6	6	6	8	6	8	8	6	5	5	5	5	5	5	5	7	6	5	5
1	41	1	2	2	4	3	4	3	3	3	3	4	4	3	4	3	3	4	3	4	4	4	4	4	3	3	4	3	5	6	5	5	6	6	5	5	6	7	6	5	5	5	5	4	4	4	5	5	5
2	25	1	2	1	4	3	3	4	3	3	3	3	3	4	3	4	4	4	2	4	4	4	4	4	3	4	4	3	4	4	4	4	4	7	3	3	3	4	3	4	5	5	5	5	2	2	5	5	4
1	40	2	2	2	4	1	1	1	1	1	4	3	4	3	3	3	3	2	3	4	4	5	4	4	3	4	4	4	5	5	7	7	8	7	7	7	8	8	7	8	6	6	6	6	7	7	7	7	7
2	46	2	2	2	4	4	3	3	4	4	4	4	4	4	4	4	4	4	4	4	4	4	4	4	3	4	4	4	8	8	7	8	8	8	9	8	8	8	8	8	6	5	5	5	6	4	6	6	4
2	25	1	2	1	4	4	2	2	4	4	4	2	5	4	3	3	2	4	4	4	4	4	4	4	3	4	4	3	6	5	6	6	6	8	6	6	6	6	6	6	6	7	7	4	2	5	7	7	6
2	44	2	2	2	4	4	4	3	4	2	3	3	4	4	4	4	4	4	3	4	4	4	4	4	3	3	3	3	2	5	5	5	4	5	4	4	5	5	5	5	6	6	7	5	6	3	7	6	4
2	28	2	2	1	4	3	1	4	4	4	3	3	3	3	3	3	3	3	3	3	4	4	3	3	3	4	4	4	3	6	7	7	9	9	9	9	9	9	5	9	7	7	7	7	4	7	7	7	5
2	41	2	3	3	4	5	5	4	4	3	4	5	5	1	1	1	4	5	4	4	4	4	4	4	3	4	4	4	9	9	9	9	9	9	9	9	9	9	9	9	7	7	7	7	7	7	7	7	7
2	40	3	2	2	4	3	5	5	5	5	4	4	5	4	5	4	2	5	4	4	4	4	3	4	3	4	4	3	9	6	6	8	6	6	6	8	8	6	6	6	7	7	7	7	6	5	6	6	7
2	30	2	3	1	4	4	3	3	3	3	5	3	5	4	5	4	4	5	4	4	4	4	4	4	4	4	4	4	1	2	5	5	9	9	5	5	9	9	9	9	3	3	2	2	4	7	2	4	5
2	40	2	2	2	4	5	4	5	5	4	5	4	5	5	5	5	5	5	4	4	4	4	4	4	4	4	4	4	1	1	4	4	6	4	4	4	4	3	3	8	3	4	3	7	6	2	5	5	4
2	24	1	2	1	4	4	4	4	5	4	4	4	4	4	4	4	4	4	4	4	4	4	4	4	4	4	4	4	5	5	4	4	5	5	4	5	7	4	5	7	3	3	3	4	3	4	3	3	5
2	32	3	3	2	4	3	4	4	3	3	3	3	4	4	3	2	2	4	4	4	4	4	4	4	4	4	4	4	3	7	7	8	7	8	7	7	7	9	8	7	3	3	2	1	1	4	3	3	3
2	26	2	2	2	4	5	4	4	2	4	3	3	4	5	4	3	3	4	4	4	4	4	4	4	4	4	4	4	2	3	3	5	4	4	4	3	3	5	3	3	3	5	4	3	4	5	5	4	3
2	30	3	2	2	4	3	2	3	4	4	3	3	3	3	3	3	3	3	3	4	4	4	4	4	4	4	2	3	4	5	5	4	5	5	3	3	3	3	3	2	3	3	3	2	1	1	4	4	3
2	33	3	3	2	4	4	4	3	4	4	3	4	4	3	3	3	4	4	4	3	4	3	4	3	4	4	4	4	5	6	6	6	6	6	6	6	6	6	6	6	4	5	7	5	5	4	5	5	5
2	23	2	2	1	4	3	4	2	3	3	3	3	4	3	3	3	3	3	3	3	4	3	4	3	4	4	3	4	5	5	5	5	5	5	5	5	5	5	5	5	4	4	4	4	4	4	4	4	4
2	32	1	2	2	4	4	4	4	4	4	4	4	4	4	4	4	4	4	3	3	4	4	4	4	4	4	4	4	5	4	5	4	5	5	5	5	5	5	5	5	4	4	4	4	4	4	4	4	4
2	41	3	2	2	4	4	4	4	4	4	4	4	4	4	4	4	4	4	3	3	4	4	4	4	4	4	4	4	5	6	5	5	9	9	9	5	5	5	5	5	4	4	4	4	4	3	4	4	4
1	24	3	2	1	4	4	3	4	4	4	4	3	4	4	4	3	3	4	4	3	4	4	4	4	4	4	4	4	7	5	5	7	7	7	7	7	7	7	5	5	4	4	4	5	5	5	5	4	5
2	27	2	2	2	4	4	3	1	3	4	4	4	4	4	4	4	4	4	2	3	4	4	4	3	4	3	3	3	5	5	5	5	5	7	6	6	6	6	5	5	4	4	4	4	3	3	4	4	3
2	53	3	2	2	4	4	4	1	4	4	5	4	4	3	4	4	4	4	4	3	4	4	5	3	4	3	3	3	5	6	6	6	9	9	9	3	9	9	5	5	4	4	5	4	4	3	4	7	4
2	40	1	2	2	4	3	3	4	3	3	4	4	3	3	3	3	4	4	4	3	4	4	4	3	4	3	3	3	5	5	5	5	5	5	6	5	6	6	5	5	4	4	4	3	3	3	4	4	3
2	46	3	2	2	4	4	4	3	4	2	3	4	3	4	4	4	4	3	3	4	4	4	4	4	4	4	4	3	7	7	5	5	8	8	5	5	6	6	6	8	4	4	4	3	3	3	4	5	4
1	48	2	2	3	4	3	3	3	3	4	4	4	4	4	4	4	4	4	4	4	4	4	4	3	4	4	4	3	6	7	6	4	4	5	5	3	3	7	7	8	4	4	5	5	5	4	5	4	5
2	36	3	3	1	4	4	4	3	4	4	4	2	3	4	4	4	4	4	4	4	4	3	4	4	4	4	4	2	5	7	5	6	6	8	6	6	7	6	7	7	4	4	5	4	3	2	5	3	2
2	28	2	2	1	4	4	4	4	4	4	4	4	4	4	4	4	4	4	4	4	4	4	4	4	4	4	4	3	5	6	7	7	8	7	7	7	7	7	7	7	4	4	4	4	4	4	4	4	4
2	38	3	2	3	4	4	3	3	4	3	4	4	4	4	3	3	2	2	4	4	4	4	4	4	4	4	4	4	5	5	7	7	7	7	7	8	9	9	7	7	4	4	5	5	3	7	5	5	5
2	25	1	2	1	4	2	4	4	4	4	4	4	4	4	4	4	4	4	4	4	4	4	4	4	4	4	4	4	7	7	7	4	7	7	7	7	7	7	7	7	4	4	4	5	4	4	5	4	4
1	41	2	2	2	4	4	4	4	4	2	2	4	4	4	4	4	4	4	4	4	4	4	4	4	4	4	4	4	6	6	6	6	7	6	5	5	5	6	5	6	4	4	5	4	4	3	4	4	3
1	28	3	3	1	4	5	4	4	5	5	5	5	5	5	5	4	4	4	4	4	4	4	4	4	4	4	3	5	5	5	5	5	6	6	6	6	6	6	6	6	4	3	4	4	1	1	3	3	2
2	39	1	2	2	4	4	3	3	3	3	4	4	4	4	4	4	4	4	3	4	4	4	4	4	4	4	4	4	5	5	6	6	6	6	6	6	6	6	6	6	4	4	4	4	3	3	4	3	4
2	41	1	2	2	4	4	4	3	3	4	4	3	4	4	4	4	4	4	3	4	4	4	4	4	4	4	4	4	3	3	4	4	4	4	8	4	4	8	4	6	4	5	5	4	4	4	4	4	4
2	25	3	2	2	4	4	3	4	4	4	4	4	4	4	4	4	4	4	3	4	4	4	4	5	4	4	4	4	6	6	6	5	5	6	6	6	6	6	6	6	4	4	4	4	4	3	4	4	4
2	34	3	2	2	4	4	4	4	3	3	4	3	4	3	3	2	3	5	3	4	4	3	4	4	4	4	4	4	4	4	4	4	4	3	5	5	5	6	6	6	4	4	4	4	3	4	4	3	4
2	22	3	2	1	4	4	4	4	4	4	4	4	4	4	4	4	4	4	4	4	4	4	4	4	4	4	4	4	6	6	7	6	6	6	6	6	6	6	6	6	4	4	4	4	4	4	4	4	4
2	33	1	2	1	4	4	3	3	4	4	4	3	4	4	4	3	3	4	4	4	4	4	4	3	4	4	4	3	5	6	5	6	5	5	5	5	6	5	6	6	4	4	4	4	3	2	5	4	4
1	53	3	2	3	4	3	3	3	3	3	4	3	4	3	3	4	3	4	2	4	4	3	4	4	4	3	3	3	5	6	6	6	6	7	6	6	6	6	6	6	4	5	4	4	5	4	4	4	4
2	26	3	2	1	4	4	4	3	4	4	4	4	4	4	4	4	4	4	4	4	4	4	4	4	4	4	4	4	5	5	5	5	5	5	5	5	5	5	5	5	4	4	4	4	4	4	4	4	4
2	25	1	3	1	4	4	4	4	4	4	4	4	4	4	4	4	4	4	3	4	4	4	4	3	4	4	4	4	5	5	5	5	5	5	5	5	5	5	5	5	4	4	4	4	4	4	4	4	4
1	52	1	1	3	4	4	3	3	4	4	4	4	4	4	4	3	4	4	3	4	4	4	4	4	4	4	3	2	6	4	4	5	5	6	5	5	5	5	5	5	4	4	5	4	7	5	7	5	5
2	23	3	2	1	4	4	4	3	4	4	4	4	4	4	4	4	4	4	4	4	4	4	4	4	4	4	4	4	5	4	4	4	4	4	4	5	5	4	5	5	4	4	4	4	4	4	4	4	4
2	39	2	3	3	4	4	4	2	4	4	4	4	4	4	4	4	4	4	4	4	4	2	4	2	4	4	4	2	6	7	7	7	5	6	6	6	6	6	6	5	4	5	5	5	7	1	4	5	5
2	47	1	2	3	4	4	4	4	4	4	4	4	4	4	4	4	4	4	4	4	4	4	4	4	4	4	4	4	5	4	4	4	5	5	5	4	5	4	5	5	4	4	4	4	4	4	4	4	4
2	45	2	3	2	4	3	4	4	4	4	4	4	4	4	4	4	4	4	4	4	4	4	4	4	4	4	4	4	5	5	5	5	5	5	5	5	5	5	5	5	4	4	4	4	4	4	4	4	4
2	30	3	2	2	4	4	4	4	4	4	4	4	4	4	4	4	4	4	4	4	4	4	4	4	4	4	4	4	5	5	5	5	5	5	5	5	5	5	5	5	4	4	4	4	4	4	4	4	4
2	24	2	2	1	4	4	4	4	4	4	4	4	4	4	4	4	4	4	4	4	4	4	4	4	4	4	5	4	5	5	5	5	5	5	5	5	5	5	5	5	4	4	4	4	4	4	4	4	4
1	26	3	2	1	4	4	2	4	4	4	4	4	4	4	4	4	4	4	4	4	4	4	4	4	4	4	4	4	5	7	5	5	6	6	6	7	6	6	6	5	4	4	4	4	4	4	4	4	4
1	54	2	2	3	4	4	4	4	4	4	4	4	4	4	4	4	4	4	4	4	4	4	4	4	4	4	4	4	6	5	5	5	5	5	5	5	5	5	5	5	4	4	5	4	4	3	4	4	4
2	23	2	2	1	4	4	4	3	3	3	4	5	5	5	4	5	5	5	4	4	4	4	4	4	4	4	3	3	5	5	5	5	5	5	6	5	6	6	5	5	4	4	3	3	3	4	4	3	4
1	42	2	2	3	4	3	4	3	4	5	3	2	4	4	5	2	2	4	4	4	4	4	4	4	4	4	4	4	2	7	7	4	5	7	5	5	7	7	5	5	4	4	4	4	3	4	4	4	5
2	37	1	2	2	4	2	3	2	2	2	2	3	3	3	3	3	3	4	3	4	4	3	3	4	4	3	3	3	4	4	4	4	8	7	8	7	8	6	4	5	4	4	4	4	3	2	3	4	4
1	48	1	2	2	4	2	3	3	3	3	4	3	3	3	4	3	3	3	3	4	4	4	4	4	4	3	4	4	5	6	5	4	5	5	5	4	5	5	5	5	4	3	3	4	4	4	4	4	3
2	48	2	2	2	4	3	4	3	4	4	3	4	4	3	3	4	4	4	3	4	4	4	4	4	4	3	4	3	4	6	6	6	5	6	6	5	6	6	5	5	4	4	4	4	3	2	4	4	4
2	50	3	2	3	4	2	2	2	2	4	2	2	3	3	3	3	3	4	3	4	4	4	3	4	4	4	4	3	5	5	5	5	6	7	5	5	5	5	5	4	4	4	4	4	4	4	4	4	5
2	28	2	2	1	4	4	4	4	4	4	4	4	4	4	4	4	4	4	4	4	4	4	4	3	4	4	4	4	5	6	6	5	6	6	5	5	6	5	5	4	4	4	4	3	1	1	4	3	3
2	28	3	2	1	4	4	4	4	4	4	4	4	4	4	4	4	4	4	4	4	4	4	4	4	4	4	4	4	5	4	5	5	5	5	5	5	5	5	5	4	4	4	4	4	4	4	4	5	5
2	39	1	2	2	4	4	4	3	2	4	4	5	5	4	4	3	3	5	4	4	4	4	4	4	4	4	4	4	5	6	6	5	7	6	5	5	6	5	5	4	4	4	3	1	1	4	3	3	4
2	22	3	2	1	4	4	4	2	4	4	4	4	4	4	4	4	4	4	3	2	4	4	3	4	4	4	4	4	5	5	6	6	6	6	6	5	5	5	5	5	5	5	5	5	5	4	5	5	5
2	29	3	2	2	4	3	3	4	4	1	4	4	4	5	4	4	3	4	4	3	4	4	3	4	4	4	3	4	6	8	6	6	8	6	6	6	9	8	6	8	5	6	7	5	7	7	7	6	6
2	32	3	2	2	4	4	4	4	4	4	4	3	4	4	4	4	4	4	4	3	4	4	4	4	4	4	4	4	6	6	6	6	6	8	7	6	7	6	6	7	5	5	5	4	5	4	7	5	5
1	30	3	2	1	4	4	4	4	4	4	4	4	4	4	4	4	4	4	4	3	4	4	4	4	4	4	4	4	6	6	6	6	6	6	6	6	6	6	7	7	5	5	5	5	5	5	5	5	5
2	37	3	2	3	4	4	3	2	4	2	2	4	4	4	4	4	4	4	4	3	4	4	4	4	4	4	4	4	8	7	7	7	7	7	8	7	7	7	7	7	5	6	7	6	5	5	6	6	6
2	43	1	2	2	4	4	4	4	4	4	4	4	4	4	4	4	4	4	4	3	4	4	4	4	4	4	4	4	6	6	6	6	6	6	5	6	6	6	7	6	5	5	5	4	4	4	5	5	4
1	55	3	2	3	4	4	4	3	4	4	3	3	4	3	4	3	3	4	3	3	4	4	3	4	4	4	4	4	5	5	6	6	6	6	6	5	6	7	7	6	5	5	5	5	5	4	5	5	5
2	44	1	1	2	4	4	4	3	4	3	3	4	3	4	3	4	3	3	4	3	4	3	4	4	4	4	5	3	5	5	6	6	9	9	6	5	6	6	6	5	5	4	5	4	3	1	7	5	4
2	55	1	1	3	4	4	3	3	2	1	3	2	4	1	1	1	1	5	4	3	4	4	2	4	4	4	4	3	5	6	5	5	6	5	5	5	5	5	6	5	5	5	5	5	5	5	5	5	5
2	25	1	3	1	4	4	4	4	3	3	2	3	4	4	4	4	3	2	2	3	4	4	4	4	4	3	4	4	4	4	4	3	5	7	5	5	5	4	5	5	5	5	5	5	5	4	5	5	4
1	53	2	2	3	4	3	3	4	4	4	3	3	3	2	3	3	3	4	3	3	4	4	4	4	4	4	4	2	5	5	6	4	6	8	7	4	2	8	6	3	5	5	4	3	3	4	4	3	2
1	49	2	2	3	4	4	3	4	5	1	1	2	5	4	4	3	3	5	4	4	4	4	4	4	4	4	4	4	3	7	8	9	7	8	9	9	9	9	9	9	5	6	6	6	4	4	4	4	5
2	41	1	2	2	4	4	4	3	4	4	3	4	4	4	4	4	4	4	5	4	4	5	5	5	4	5	4	5	8	5	6	6	8	8	8	8	9	9	8	8	5	5	6	5	6	3	7	6	5
2	50	1	2	3	4	3	2	2	4	4	4	4	4	4	4	4	4	4	4	4	4	4	4	4	4	4	4	4	5	8	8	8	6	8	6	8	8	6	7	8	5	5	7	5	5	4	5	5	5
1	60	1	2	3	4	4	4	3	4	3	4	4	4	4	4	4	4	4	4	4	4	4	4	4	4	4	3	3	4	6	6	6	6	7	9	7	9	8	7	8	5	5	5	5	4	4	5	5	5
2	49	2	2	3	4	4	4	4	4	4	4	4	4	4	4	4	4	4	4	4	4	4	4	4	4	4	4	4	6	6	6	6	6	8	8	8	8	8	8	8	5	5	7	7	5	4	7	5	5
1	45	2	2	2	4	4	4	4	4	3	3	4	4	4	4	4	3	4	4	4	4	4	4	4	4	4	4	4	6	5	6	6	6	7	6	8	8	7	8	8	5	5	5	4	5	2	7	5	5
2	52	1	2	3	4	4	4	3	4	2	3	4	4	4	4	3	3	4	4	4	4	4	4	4	4	4	4	4	5	6	6	6	6	8	7	6	8	8	8	8	5	5	7	5	4	4	7	7	5
1	45	2	2	3	4	4	1	4	3	3	4	3	4	4	4	4	4	4	4	4	4	4	4	4	4	4	4	4	5	7	6	8	8	8	8	8	8	8	8	8	5	5	5	5	4	4	6	5	5
2	31	1	2	1	4	3	2	4	5	2	3	2	4	4	4	4	3	4	4	4	4	4	4	4	4	4	4	4	5	5	5	6	7	9	9	9	8	8	8	8	5	5	5	5	5	5	5	5	6
2	37	3	2	2	4	5	4	4	5	4	4	4	4	5	4	4	4	4	4	4	4	4	4	4	4	4	4	4	6	6	6	8	8	8	8	8	8	8	8	8	5	5	5	4	5	5	5	5	5
2	41	2	3	3	4	4	4	3	5	4	4	4	4	4	4	4	4	4	2	4	4	4	4	4	4	4	4	4	6	7	6	7	8	7	7	7	7	7	7	7	5	5	5	5	5	5	5	5	5
2	23	3	2	1	4	4	4	4	4	4	4	4	4	4	4	4	4	4	2	4	4	4	4	4	4	4	4	4	7	7	7	7	7	7	7	7	7	7	7	7	5	5	5	5	5	5	5	5	6
2	23	3	2	1	4	4	4	2	4	4	4	4	4	4	4	4	4	4	2	4	4	4	4	4	4	4	4	4	6	7	7	7	7	7	7	7	7	7	7	7	5	5	5	5	4	4	5	5	4
2	35	1	2	2	4	4	4	3	4	4	4	4	4	4	4	4	4	4	2	4	4	4	4	4	4	4	4	3	7	7	7	7	7	7	7	7	7	7	7	7	5	5	5	4	4	3	5	5	4
2	41	3	2	2	4	4	3	4	4	4	4	4	4	4	4	4	4	4	4	4	4	4	4	4	4	4	4	4	6	7	6	7	7	7	7	7	7	7	7	7	5	5	5	5	5	5	5	5	5
2	38	2	3	2	4	4	4	3	4	4	4	4	4	4	4	4	4	4	2	4	4	4	4	4	4	4	4	3	6	6	6	6	8	8	8	8	8	7	5	7	5	5	5	4	4	3	5	5	4
1	48	3	2	3	4	4	4	4	4	4	4	3	4	4	4	4	4	4	4	4	4	4	4	4	4	4	4	4	6	6	7	7	8	8	7	8	8	8	7	7	5	5	5	5	5	5	5	5	4
2	44	2	2	3	4	4	4	4	4	5	4	4	4	4	4	4	4	4	4	4	4	4	4	4	4	4	4	4	7	7	7	6	8	6	6	7	5	5	7	7	5	5	5	5	5	4	5	5	5
2	26	3	2	2	4	4	4	4	4	4	4	4	4	4	4	4	4	4	4	4	4	5	5	5	4	4	4	4	6	6	6	6	8	8	7	8	8	8	8	7	5	5	5	4	3	3	4	4	4
2	34	2	2	2	4	4	4	3	4	4	4	4	4	4	4	4	4	4	4	4	4	4	4	4	4	4	4	4	5	6	6	5	6	7	7	7	7	7	7	7	5	4	5	4	4	3	4	4	4
2	29	2	2	2	4	5	3	3	3	3	4	4	4	5	4	3	4	5	3	4	4	4	4	4	4	4	4	4	4	5	4	4	5	5	5	7	7	7	7	7	5	5	5	3	5	3	5	3	5
2	29	2	3	1	4	4	4	3	3	4	4	4	4	4	4	4	4	4	4	4	4	4	4	4	4	4	4	4	6	6	6	6	8	7	7	7	9	6	9	7	5	5	5	4	7	4	5	6	6
2	26	2	2	2	4	4	4	2	4	4	3	4	5	4	4	4	4	4	4	4	4	4	5	4	4	4	4	4	4	7	5	5	8	8	8	8	7	7	7	7	5	5	4	3	2	2	4	5	3
2	26	1	2	2	4	4	4	2	4	4	4	4	4	5	4	4	4	4	4	4	4	3	4	4	4	4	4	4	7	7	7	6	5	6	8	8	7	7	6	7	5	5	3	6	5	4	5	4	4
1	41	2	2	3	4	4	4	2	4	4	4	4	4	4	4	4	4	4	4	4	4	4	4	4	4	4	4	4	7	7	7	7	7	7	7	7	7	7	7	7	5	5	5	5	3	3	3	3	3
2	26	2	2	1	4	3	3	3	4	3	4	4	4	5	4	4	4	4	4	4	4	4	4	5	4	4	4	4	3	3	2	4	5	7	5	4	4	4	2	7	5	4	5	5	3	3	5	5	4
2	30	1	2	1	4	4	4	4	4	4	4	4	4	4	4	4	4	4	4	4	4	4	4	4	4	4	4	4	7	7	7	7	8	7	7	7	8	7	8	7	5	5	5	5	4	5	5	5	4
2	34	3	2	2	4	3	3	3	3	3	3	4	4	4	3	4	3	4	4	4	4	4	4	4	4	4	4	4	3	2	4	2	2	7	7	3	7	7	4	7	5	5	5	4	5	5	5	5	5
2	24	2	2	1	4	3	2	4	4	5	1	3	5	4	3	5	2	5	4	4	4	4	4	4	4	4	4	4	7	7	7	7	7	7	7	7	7	7	7	7	5	5	5	5	4	5	5	4	5
2	24	3	2	1	4	5	4	4	5	1	4	2	3	4	3	2	2	4	4	4	4	4	4	4	4	4	4	4	4	7	7	7	9	9	8	8	5	7	7	7	5	4	5	5	5	5	5	4	6
2	25	1	2	1	4	3	3	3	3	2	3	4	3	3	4	4	2	3	4	4	4	4	4	4	4	4	4	4	5	8	7	4	7	5	5	7	7	7	7	7	5	5	6	5	4	7	6	6	5
2	26	3	2	1	4	4	4	4	4	4	4	4	4	4	4	4	4	4	2	4	4	4	4	4	4	4	4	4	6	6	6	6	6	6	6	6	6	6	6	6	5	5	5	5	3	3	6	5	5
1	45	2	2	3	4	4	4	4	4	4	4	4	4	4	4	4	4	4	4	4	4	4	4	4	4	4	4	4	6	6	6	6	6	8	8	6	7	7	6	6	5	5	5	5	5	5	5	5	5
1	54	1	2	3	4	3	3	3	4	4	4	4	4	4	4	4	4	4	4	4	4	4	4	4	4	4	4	4	7	7	7	7	7	8	5	5	7	7	8	6	5	7	7	5	7	5	7	5	5
1	25	3	2	1	4	4	4	4	4	4	4	4	4	4	4	4	4	4	4	4	4	4	4	4	4	4	4	4	6	6	6	6	6	6	6	6	6	6	6	6	5	5	5	5	7	5	5	5	5
2	33	1	2	1	4	4	4	3	4	4	4	4	4	4	4	4	4	4	4	4	4	4	4	4	4	4	4	4	6	7	6	6	6	6	8	6	6	6	6	6	5	5	5	5	5	5	5	5	5
2	43	1	2	2	4	3	4	3	4	4	3	4	4	4	4	4	4	4	3	4	4	4	4	4	4	4	4	4	7	6	6	6	8	8	8	8	8	8	6	6	5	5	5	5	5	5	5	5	5
2	35	1	3	2	4	3	4	4	4	4	3	4	4	4	4	4	4	4	3	4	4	4	4	4	4	4	4	4	6	6	6	6	7	7	7	6	7	7	7	6	5	5	5	5	2	1	4	5	4
2	34	2	2	2	4	3	3	3	4	4	4	3	4	4	3	3	3	4	3	4	4	4	4	4	4	4	4	4	5	7	7	5	6	5	6	3	5	5	5	6	5	5	4	4	2	1	3	3	2
1	44	1	2	2	4	4	4	4	4	4	4	4	4	4	4	4	4	4	3	4	4	4	4	4	4	4	4	4	6	6	6	6	5	6	6	6	6	6	6	6	5	5	5	5	5	5	5	5	5
1	41	2	2	2	4	4	4	4	4	4	4	4	4	4	4	4	4	4	3	4	4	4	4	4	4	4	4	4	5	6	5	5	6	7	7	5	7	7	6	6	5	4	4	3	3	2	2	2	2
2	42	2	2	3	4	4	4	3	4	4	4	4	4	4	4	4	4	4	3	4	4	4	4	4	4	4	4	4	6	6	6	6	6	6	6	6	6	6	6	6	5	5	5	5	5	4	5	5	4
1	50	1	2	2	4	2	2	3	3	4	4	3	3	3	3	3	3	3	3	4	4	2	3	3	4	4	4	3	5	6	6	5	6	6	6	6	6	6	5	6	5	4	5	3	3	4	4	4	3
2	28	3	2	1	4	4	4	4	4	4	4	4	4	4	4	4	4	4	3	4	4	4	4	4	4	4	4	4	7	6	6	6	6	6	6	6	6	6	6	6	5	5	5	6	4	4	5	5	4
2	50	3	2	3	4	4	4	3	4	4	4	4	4	3	3	3	3	4	4	4	4	4	4	3	4	4	3	4	5	6	5	5	8	8	5	5	8	8	5	6	5	4	7	7	7	3	7	7	7
2	34	2	2	2	4	4	5	4	3	5	4	5	5	4	4	5	3	5	4	4	4	4	4	4	4	4	4	4	5	6	6	6	8	8	8	8	8	6	6	6	5	5	5	5	5	5	5	5	5
1	49	1	3	3	4	3	3	3	2	3	3	3	3	3	3	3	3	5	4	4	4	4	3	4	4	4	4	4	5	6	8	6	9	9	9	9	6	6	6	6	5	5	5	5	4	5	5	5	5
1	37	1	2	2	4	3	4	2	4	2	3	1	2	1	1	1	2	5	4	4	4	4	4	4	4	4	4	4	5	5	5	5	5	5	6	6	5	6	6	6	5	5	5	4	4	4	4	4	5
2	50	1	2	3	4	3	4	3	4	4	3	3	4	1	1	1	3	4	4	4	4	4	4	4	4	4	4	4	3	6	3	6	6	9	9	5	6	6	5	6	5	5	5	3	4	5	4	4	5
2	50	2	2	3	4	4	3	2	4	4	3	3	3	3	4	3	3	3	4	4	4	4	4	3	4	4	3	3	5	5	5	5	5	8	6	6	6	5	6	5	5	5	5	4	4	4	4	4	4
1	52	1	2	3	4	4	4	4	4	4	4	4	4	4	4	4	4	4	2	4	4	4	4	4	4	4	4	4	6	6	6	6	6	6	6	5	6	6	6	5	5	5	5	5	5	4	5	3	5
2	25	3	2	2	4	4	4	2	4	3	3	3	4	4	4	4	4	4	4	4	4	4	4	4	4	4	4	4	6	7	6	6	6	6	6	7	6	7	6	5	5	5	6	5	4	4	5	5	6
2	25	2	2	2	4	4	4	3	4	3	4	4	4	4	4	4	4	4	4	4	4	4	4	4	4	4	4	4	5	5	5	5	5	5	5	5	5	6	5	5	5	5	5	4	4	4	5	5	4
2	43	2	3	2	4	4	4	4	4	4	4	4	4	4	4	4	4	4	3	4	4	4	4	4	4	4	4	4	5	5	5	5	5	5	5	5	5	5	5	5	5	5	5	5	5	5	5	5	5
2	40	2	3	2	4	4	4	3	4	4	4	4	4	4	4	4	4	4	3	4	4	4	4	4	4	4	4	4	6	6	6	6	6	6	6	6	6	6	5	5	5	5	4	4	4	4	4	4	4
2	24	2	2	2	4	3	4	4	4	4	4	4	4	4	4	4	4	4	3	4	4	4	4	4	4	4	4	4	5	5	5	5	5	5	5	5	5	5	5	5	5	5	5	4	3	1	7	5	5
2	42	2	3	3	4	4	4	2	4	4	3	4	4	4	4	4	4	4	4	4	4	4	4	4	4	4	4	4	4	5	6	5	6	7	5	5	5	5	5	5	5	4	5	5	4	3	4	4	4
1	24	3	2	1	4	4	4	4	4	4	4	4	4	4	4	4	4	4	4	4	4	4	4	4	4	4	4	4	4	5	5	5	5	5	5	5	5	5	5	5	5	5	5	4	4	4	5	5	4
2	37	3	2	2	4	4	4	4	4	4	4	4	4	4	4	4	4	4	4	4	4	4	4	4	4	4	4	4	5	7	6	6	5	5	5	6	6	6	6	5	5	5	5	5	4	5	6	6	6
1	31	1	2	2	4	4	3	3	3	3	3	3	4	4	4	4	4	4	4	4	4	4	4	4	4	4	4	4	5	5	5	5	5	5	5	5	5	5	5	5	5	5	5	5	5	5	5	5	5
2	35	2	3	2	4	3	4	4	4	4	4	4	4	4	4	4	4	4	4	4	4	4	4	4	4	4	4	4	6	6	6	6	6	6	6	6	6	6	6	5	5	5	5	4	5	4	5	5	5
1	26	3	2	2	4	5	4	4	3	3	5	5	5	4	4	5	4	5	4	4	4	4	4	4	4	4	4	4	3	5	5	7	7	5	5	5	5	5	5	5	5	5	3	1	1	5	5	6	5
1	51	2	2	3	4	4	4	5	5	5	4	3	4	5	4	5	3	5	4	4	4	3	4	4	4	4	4	4	4	5	4	4	4	4	5	5	5	5	5	5	5	6	4	3	3	5	5	4	4
2	23	3	2	1	4	3	4	3	3	4	5	3	4	3	3	4	3	4	4	4	4	4	4	4	4	4	4	4	5	7	7	7	7	7	7	7	5	5	5	5	5	5	4	1	1	5	4	4	4
1	40	2	2	3	4	3	3	4	4	2	3	2	4	3	4	3	4	4	4	4	4	4	4	4	4	4	4	4	5	5	7	7	7	8	7	7	7	7	7	5	5	5	5	5	5	5	5	4	5
2	26	2	2	2	4	5	3	4	5	5	3	3	4	4	3	2	2	5	4	4	4	4	4	4	4	4	4	4	7	7	7	7	7	7	7	5	7	7	7	5	5	5	5	5	4	5	3	5	5
1	48	2	2	2	4	3	3	3	3	3	3	3	4	4	4	4	3	4	3	4	4	4	4	4	4	3	3	3	7	7	7	8	8	9	8	8	7	8	4	5	5	5	7	7	7	7	7	7	7
2	55	1	1	3	4	4	3	4	4	4	4	3	4	3	4	3	3	4	3	4	4	4	4	3	4	3	3	4	5	6	5	5	7	6	7	5	6	8	8	5	5	4	5	5	5	2	5	5	5
2	28	3	2	2	4	4	4	3	4	4	3	4	4	4	4	4	4	4	3	4	4	4	4	4	4	3	4	3	5	6	5	6	5	6	4	5	8	8	6	5	5	5	5	5	4	3	5	5	5
1	38	2	3	2	4	5	3	3	5	4	3	4	4	4	4	3	4	4	4	4	4	4	5	4	4	3	2	2	5	7	6	6	8	8	9	5	6	7	5	5	5	6	5	5	6	4	5	5	5
2	25	1	2	2	4	4	4	3	3	3	3	2	5	3	4	5	4	5	2	4	4	4	2	3	4	2	4	3	6	6	6	6	5	6	6	6	6	6	6	5	5	5	5	7	1	4	5	5	4
1	25	2	2	1	4	4	4	4	4	4	4	4	4	4	4	4	4	4	4	4	4	4	4	4	4	4	4	4	4	5	5	5	6	7	7	5	4	4	4	4	5	5	4	5	7	6	5	4	4
2	26	3	2	2	4	4	4	4	4	4	4	4	4	4	4	4	4	4	4	4	4	4	4	4	4	4	4	4	6	7	7	7	7	7	7	7	7	7	7	4	5	5	5	4	5	5	5	4	5
2	36	2	2	2	4	3	5	4	4	4	4	4	4	3	4	3	3	5	4	4	4	4	4	4	4	4	4	4	4	5	5	5	6	7	6	5	4	4	4	4	5	4	5	7	6	5	4	4	5
2	23	3	2	1	4	5	3	4	5	5	5	3	4	5	4	4	3	4	4	4	4	3	4	4	4	4	4	4	9	4	4	7	7	5	5	4	4	5	7	4	5	5	4	4	7	6	6	5	4
1	52	2	2	3	4	2	2	2	2	4	2	2	2	2	4	3	2	3	4	4	4	2	4	4	4	2	1	1	5	6	4	6	6	6	4	4	9	9	5	3	5	4	6	4	3	4	3	4	5
2	43	2	2	2	4	4	4	3	4	3	3	4	4	4	4	4	4	4	4	5	4	4	4	4	4	4	4	4	7	7	7	7	7	7	7	7	7	7	7	7	5	5	5	5	5	5	5	5	5
2	43	2	2	2	4	2	3	2	3	3	3	2	3	4	2	2	2	4	2	2	4	4	2	3	4	3	3	2	8	6	8	6	8	8	8	8	6	8	8	6	6	7	7	7	7	7	7	7	7
2	40	1	2	2	4	4	4	4	4	4	4	4	4	4	4	4	4	4	2	3	4	4	4	4	4	4	4	4	5	8	8	8	8	8	8	8	8	8	8	8	6	6	6	6	6	5	6	6	6
2	40	1	2	2	4	3	2	2	2	2	2	4	4	3	2	3	2	3	4	3	4	4	3	4	4	4	4	4	6	8	6	8	8	8	8	8	8	8	8	8	6	6	6	6	6	6	6	6	6
2	23	3	2	1	4	4	3	3	4	3	3	3	4	4	3	3	4	4	3	3	4	4	2	4	4	4	4	3	6	9	7	5	8	9	8	7	9	9	7	7	6	7	7	7	5	4	7	6	7
2	27	2	3	1	4	4	4	3	4	4	4	4	4	4	4	4	4	4	3	4	4	4	4	4	4	4	4	4	8	8	8	8	9	9	8	8	8	8	8	9	6	6	6	6	6	6	6	6	6
2	39	1	2	2	4	4	4	4	4	4	4	4	4	4	4	4	4	4	5	4	4	4	4	4	4	5	4	4	7	8	8	7	8	8	8	8	8	8	7	8	6	6	6	6	5	4	5	5	5
2	40	3	2	3	4	4	4	3	4	4	3	4	5	4	4	4	4	4	4	4	4	4	5	4	4	4	4	4	8	9	9	8	8	8	8	8	8	8	8	8	6	5	6	6	6	5	6	6	5
2	27	3	2	2	4	4	4	4	4	4	4	4	4	4	4	4	4	4	4	4	4	4	4	4	4	4	3	4	7	8	7	8	8	8	8	8	8	8	8	8	6	6	6	6	6	6	6	6	6
1	28	2	2	2	4	3	3	2	2	2	2	2	4	4	2	3	2	4	4	4	4	4	4	4	4	4	4	4	6	8	6	8	8	6	8	5	8	8	8	8	6	7	5	5	5	7	5	6	5
2	28	2	2	1	4	5	3	3	3	3	4	5	5	5	5	5	3	5	4	4	4	4	4	4	4	4	4	4	7	7	7	7	8	8	8	8	8	8	8	8	6	7	7	7	7	7	7	7	6
1	56	3	2	3	4	3	3	5	3	5	4	4	2	1	1	3	3	3	3	4	4	4	4	4	4	3	4	4	4	5	6	5	5	4	8	4	9	9	8	8	6	5	5	6	4	3	3	4	4
2	40	2	3	3	4	5	5	5	5	5	5	5	5	5	5	5	5	5	3	4	4	4	3	4	4	2	3	4	8	6	8	8	8	8	8	8	8	8	8	8	6	6	6	6	6	6	6	6	6
2	29	1	2	1	4	3	3	4	4	4	4	4	4	4	4	4	4	4	4	4	4	4	4	4	4	4	4	4	6	7	8	8	8	8	7	7	8	7	7	7	6	5	5	5	7	5	7	7	7
2	48	2	2	3	4	4	4	3	4	4	5	3	4	4	4	4	4	4	4	4	4	4	5	5	4	4	4	3	6	9	9	9	9	9	8	8	8	7	5	7	6	6	6	5	6	4	5	6	5
2	46	1	2	3	4	4	4	4	4	4	4	4	4	4	4	4	4	4	3	4	4	4	4	4	4	4	4	3	5	8	8	7	8	8	8	8	8	8	8	7	6	6	6	6	5	5	6	5	5
2	40	2	3	3	4	4	4	4	4	4	4	4	4	4	4	4	4	4	4	4	4	3	4	3	4	4	3	5	6	6	7	7	8	7	8	6	7	6	6	7	6	5	6	6	6	5	5	5	5
1	49	2	2	2	4	3	3	4	3	4	4	3	4	3	5	3	4	3	4	4	4	4	4	3	4	4	3	2	4	6	6	6	9	9	8	8	5	7	7	7	6	5	4	5	5	5	5	5	4
2	30	3	2	2	4	4	4	4	4	4	4	4	4	4	4	4	4	3	3	4	4	4	5	4	4	3	4	4	5	7	7	7	7	7	7	7	7	7	7	7	6	6	6	6	6	6	6	6	6
2	25	1	2	1	4	5	4	4	5	1	5	3	4	3	2	4	4	5	4	4	4	4	4	4	4	3	4	4	7	8	7	7	8	7	8	5	9	7	7	7	6	5	5	5	4	5	4	5	5
2	27	3	2	1	4	4	4	4	4	4	4	4	4	4	4	4	4	4	2	4	4	4	4	5	4	4	4	4	8	8	8	8	8	8	8	9	8	6	7	6	6	6	5	6	5	4	6	5	5
2	24	1	2	1	4	4	4	3	4	4	4	3	4	4	4	4	4	4	4	4	4	4	4	4	4	4	4	4	5	6	6	6	6	6	7	7	7	7	8	6	6	6	6	5	6	5	6	5	6
2	43	1	2	2	4	4	4	3	4	4	4	3	4	4	4	4	4	4	3	4	4	4	4	4	4	4	4	4	6	6	6	6	6	6	6	7	7	7	6	6	6	6	6	6	5	3	6	6	6
2	52	3	2	3	4	3	4	5	2	4	4	4	4	4	4	4	4	4	4	4	4	4	4	4	4	4	4	4	7	6	8	8	8	8	6	8	8	8	8	6	6	6	5	4	3	3	4	5	4
1	31	3	2	2	4	5	4	4	5	1	5	4	4	5	3	4	4	4	4	4	4	4	4	4	4	4	4	4	6	8	6	6	6	6	6	5	5	6	6	6	6	6	4	4	4	4	3	3	6
2	40	3	2	2	4	3	3	4	2	4	4	4	4	3	4	3	4	4	4	4	4	4	4	4	4	4	4	4	4	6	5	5	8	8	8	8	6	6	6	6	6	4	3	2	2	4	6	3	6
1	49	2	2	3	4	3	4	3	3	3	4	4	3	3	3	4	3	4	4	4	4	4	4	4	4	4	4	4	6	8	8	6	8	6	8	8	6	6	6	6	6	7	6	5	5	7	7	7	6
2	48	3	3	3	4	3	2	1	4	2	5	4	3	4	2	2	2	4	2	4	4	5	4	5	4	3	4	4	4	6	7	5	7	9	7	5	9	9	6	6	6	4	5	3	2	1	4	4	2
1	55	3	2	3	4	3	3	4	4	4	4	4	4	4	4	4	4	4	3	4	4	4	4	4	4	3	3	4	8	8	8	7	7	7	5	5	5	6	5	6	6	6	6	5	5	6	6	6	6
2	30	3	2	1	4	4	3	4	5	4	4	3	5	5	3	4	4	5	4	4	4	3	4	4	4	4	4	4	2	5	5	5	4	5	4	4	5	5	5	5	6	7	5	6	3	7	6	4	6
2	23	2	2	1	4	3	3	4	4	2	4	4	5	4	4	4	3	4	4	4	4	4	4	4	4	4	4	4	5	7	7	7	8	8	9	5	7	7	5	5	6	5	5	6	4	5	5	5	5
2	40	1	2	2	4	4	3	4	4	4	4	4	4	4	4	4	4	4	2	3	4	4	4	4	4	4	4	4	5	6	6	6	6	6	5	4	6	6	6	6	7	4	5	4	3	4	4	7	5
2	42	2	2	2	4	4	4	3	4	4	4	4	4	4	4	4	4	4	3	4	4	5	4	3	4	4	4	4	7	9	8	8	9	9	9	8	9	8	8	9	7	7	7	7	7	7	7	7	5
2	40	1	2	2	4	4	4	4	4	4	4	4	4	4	4	4	4	4	4	4	4	4	4	4	4	4	4	4	9	6	8	6	6	6	6	8	9	9	9	9	7	7	7	7	7	7	7	5	5
2	25	1	2	1	4	5	4	3	4	3	5	4	5	4	3	4	5	5	4	4	4	4	2	4	4	4	4	2	5	9	9	9	8	9	9	6	9	9	9	9	7	7	4	5	3	3	5	4	7
1	29	2	2	2	4	4	4	3	3	3	4	5	5	1	1	4	1	5	4	4	4	4	4	4	4	4	4	4	9	9	9	9	9	9	9	9	9	9	9	9	7	7	7	7	7	7	7	7	7
2	47	2	2	2	4	4	4	4	4	3	4	4	4	4	4	4	4	4	4	4	4	4	4	4	4	4	4	4	6	6	8	8	8	8	8	8	8	8	8	8	7	7	7	5	4	4	5	5	5
1	48	1	2	3	4	4	4	3	4	4	4	4	4	4	4	4	4	4	4	4	4	4	4	4	4	4	4	4	8	8	8	8	8	8	8	8	8	8	8	8	7	7	7	7	7	7	7	7	7
2	27	2	2	2	4	5	3	5	5	5	4	3	5	5	5	5	3	5	4	4	4	4	4	4	4	4	4	4	6	8	8	8	8	8	8	8	8	8	8	8	7	7	7	7	7	7	7	7	7
1	37	3	2	2	4	5	3	3	3	3	5	3	4	2	5	4	4	4	4	4	4	4	4	4	4	4	4	4	5	6	6	5	8	9	8	8	8	8	8	8	7	7	7	6	4	7	7	7	7
1	47	1	2	3	4	4	4	3	3	4	4	4	4	4	4	4	4	4	3	4	4	4	4	4	4	3	3	3	6	8	8	7	8	8	8	7	7	8	8	8	7	7	7	7	7	6	5	5	5
2	39	3	2	1	4	4	4	3	4	2	4	4	4	4	4	4	4	4	3	4	4	4	4	3	4	4	4	2	3	7	7	7	7	7	8	8	9	6	6	7	7	7	7	5	5	5	5	5	6
1	29	3	2	2	4	4	4	4	4	4	4	4	4	4	4	4	4	4	4	4	4	4	4	4	4	4	4	4	8	6	7	4	4	6	7	7	7	7	7	7	7	7	7	7	7	4	4	4	4
1	40	2	2	3	4	5	3	3	1	3	3	3	4	3	3	3	3	3	4	4	4	4	4	4	4	4	4	4	7	7	7	8	7	9	9	5	9	7	7	7	7	7	7	5	5	7	7	7	7
1	51	1	1	3	4	4	2	4	4	4	4	4	4	3	4	4	4	4	4	4	4	4	4	4	4	4	4	4	6	6	7	6	6	7	6	6	7	7	6	6	7	5	7	7	5	5	5	5	5
2	34	3	2	2	4	4	4	4	3	3	2	4	4	5	3	2	2	5	4	4	4	4	4	4	4	4	4	4	8	6	6	4	4	6	6	6	6	6	6	6	7	7	7	7	4	4	4	4	7
2	40	1	2	2	4	2	4	4	3	5	5	5	5	3	5	5	5	5	4	4	4	4	4	4	4	4	4	4	4	6	6	5	6	8	6	6	8	8	6	6	7	7	7	7	3	7	7	4	6
2	30	3	3	1	4	3	3	3	4	1	3	3	4	1	1	1	1	3	4	4	4	3	4	4	4	4	4	4	7	8	9	8	8	8	8	4	7	7	7	5	7	7	7	6	5	7	6	6	7
1	48	1	2	2	4	4	4	5	4	4	4	4	4	4	4	4	4	4	4	3	4	4	4	4	5	4	4	4	5	6	6	6	6	6	6	6	6	8	6	6	5	5	5	5	5	5	5	5	5
2	38	1	2	2	4	4	3	4	4	4	4	3	3	5	5	4	4	4	4	4	4	5	4	4	5	4	4	4	5	7	7	5	7	7	5	6	6	7	5	7	5	4	5	4	4	4	7	4	4
1	43	3	2	2	4	3	4	4	4	4	4	4	3	5	4	4	4	5	5	4	4	4	4	4	5	5	5	5	6	6	8	8	7	7	8	8	8	8	3	6	6	6	5	5	7	4	6	5	5
2	24	2	2	1	4	3	4	3	4	4	4	4	5	4	4	4	4	4	4	4	5	4	4	2	1	4	4	4	8	4	6	4	7	8	9	7	5	7	6	5	5	4	6	4	4	1	5	4	4
2	40	1	2	2	4	3	4	3	4	3	3	4	3	3	4	4	3	4	4	5	5	4	5	5	2	3	3	3	5	6	6	6	9	8	8	5	6	6	5	5	4	4	4	4	4	3	4	4	4
2	50	2	2	3	4	3	4	4	3	3	3	3	3	3	3	3	3	3	2	4	5	4	4	3	2	3	2	2	2	6	6	3	6	6	7	6	5	6	5	5	5	5	7	5	7	5	7	5	4
1	37	2	2	2	4	4	3	2	2	4	5	4	3	3	2	1	2	3	5	5	5	5	5	4	2	4	3	2	5	8	8	8	8	6	8	6	8	8	6	7	5	5	5	4	2	1	4	5	4
2	25	3	2	1	4	4	3	3	4	4	3	3	4	4	3	3	3	4	4	4	5	5	4	5	3	4	4	4	5	5	5	5	6	5	5	5	6	6	5	6	4	4	4	4	1	1	4	4	3
2	42	1	2	3	4	4	3	2	3	4	2	3	1	2	2	2	1	3	2	4	5	3	4	4	3	2	3	4	3	6	3	6	6	9	9	5	6	6	5	6	5	5	5	5	3	4	5	4	4
2	24	2	2	1	4	4	5	3	5	5	3	3	5	3	5	5	5	3	5	5	5	5	5	4	3	3	3	3	4	6	6	5	6	4	5	5	5	4	4	4	5	4	4	4	3	2	4	5	4
1	49	3	2	3	4	4	4	1	4	4	3	3	4	3	4	4	4	4	3	3	5	4	4	4	3	3	3	3	5	5	6	6	7	6	6	7	7	8	7	8	7	7	7	7	5	3	7	5	5
2	25	3	2	1	4	4	4	2	4	4	4	4	4	4	4	4	4	4	2	4	5	5	5	4	4	4	4	4	6	6	6	6	6	6	6	6	6	6	6	6	4	5	5	5	5	4	5	5	5
2	23	3	2	1	4	4	4	3	4	4	4	4	5	5	5	5	5	5	2	4	5	5	5	5	4	4	3	4	5	5	5	5	5	6	6	5	5	5	5	5	4	4	4	4	4	4	4	4	4
2	36	1	2	2	4	4	4	3	4	3	4	3	3	4	4	4	4	5	2	4	5	4	4	4	4	4	3	5	7	7	6	5	6	7	5	7	6	5	5	5	4	5	7	4	4	3	5	5	4
2	42	2	2	2	4	4	3	3	4	4	4	4	4	4	4	3	4	4	4	4	5	4	4	4	4	4	4	3	4	5	6	4	8	8	6	6	5	6	5	5	4	4	4	4	5	4	4	4	4
2	30	3	2	1	4	4	4	3	4	3	4	4	4	4	4	4	4	4	2	4	5	5	5	5	4	4	4	4	4	4	6	4	4	4	4	4	4	4	4	4	4	4	4	4	4	4	4	4	4
2	35	1	2	2	4	4	4	3	4	4	4	4	4	4	4	4	4	4	3	3	5	4	4	4	4	4	4	4	5	6	6	6	8	8	8	8	8	8	7	7	5	5	6	5	5	3	5	5	4
2	23	3	2	1	4	4	4	3	4	3	4	4	4	4	4	4	4	4	4	3	5	4	4	3	4	4	3	3	5	6	6	6	6	6	6	5	6	6	6	6	5	5	6	4	4	3	5	4	5
2	49	2	2	2	4	3	3	2	4	4	5	4	4	3	4	3	4	4	5	4	5	5	4	5	4	5	5	5	5	6	8	6	6	6	6	6	7	6	5	6	5	5	5	6	5	5	5	5	4
2	34	3	3	2	4	4	4	3	4	4	4	4	4	4	4	4	4	4	3	4	5	4	5	4	4	4	4	2	5	6	8	7	5	5	6	6	6	6	5	6	5	5	5	5	5	5	7	5	4
2	32	3	3	2	4	4	4	3	5	5	4	4	4	4	4	4	5	4	4	4	5	5	5	5	4	4	5	5	6	7	8	8	6	8	6	6	8	6	6	6	5	6	6	6	6	5	6	6	6
2	25	1	2	1	4	4	4	4	4	4	4	4	5	5	5	5	5	5	2	4	5	5	5	4	4	4	4	4	5	6	5	6	7	6	6	6	7	7	4	5	5	5	6	6	5	3	5	5	5
2	28	3	3	2	4	4	4	2	4	4	4	4	4	4	4	4	4	4	5	5	5	5	5	5	4	5	4	4	6	6	6	5	6	7	5	7	8	8	7	7	5	5	5	5	4	3	5	5	4
1	27	3	2	2	4	4	5	4	5	5	4	5	5	4	4	4	4	5	5	5	5	5	5	5	4	5	2	4	5	6	5	6	6	7	6	7	7	7	7	7	5	7	7	5	7	4	7	5	4
2	44	1	2	2	4	4	3	3	4	4	4	4	4	3	4	4	3	4	2	4	5	5	4	4	4	3	4	4	6	8	8	8	8	9	8	9	8	9	8	8	6	7	7	7	7	5	7	7	6
1	26	2	2	1	4	4	4	4	4	4	4	4	4	4	4	4	4	4	5	4	5	4	5	5	4	5	5	5	8	8	9	9	9	9	9	9	9	9	9	9	7	7	7	7	5	7	7	7	7
2	51	3	2	3	4	4	4	4	4	4	4	4	4	4	4	4	4	4	4	4	5	5	5	5	4	4	4	4	5	9	9	9	9	9	9	9	9	9	9	9	7	7	7	6	7	7	7	7	7
2	52	3	2	2	4	4	4	4	4	4	4	4	4	4	4	4	4	4	4	5	5	5	5	5	4	4	4	4	9	9	9	9	9	9	9	9	9	9	9	9	7	7	7	7	7	7	7	7	7
1	28	3	2	2	4	4	4	5	5	5	5	4	5	5	5	5	5	5	5	5	5	5	5	5	4	5	4	5	8	7	7	8	7	7	8	8	8	8	8	8	7	7	7	7	3	7	7	7	7
2	48	1	2	2	4	4	4	3	4	4	4	4	4	4	4	4	4	4	4	5	5	5	5	5	4	3	3	4	6	8	8	8	8	8	8	8	8	8	8	8	7	7	7	7	7	7	7	7	7
1	46	1	2	3	4	3	3	3	3	3	5	4	3	3	3	3	4	4	2	5	5	4	5	5	5	1	5	5	8	9	8	6	8	8	7	8	8	9	5	9	1	1	1	1	1	1	1	1	1
2	29	3	2	2	4	4	5	3	5	5	4	4	5	5	5	5	5	5	5	4	5	5	4	5	5	5	5	4	5	5	6	6	7	8	7	8	8	6	5	5	4	5	5	5	5	4	7	6	5
2	46	2	2	2	4	5	5	5	5	5	5	5	5	5	5	5	5	5	5	5	5	5	5	5	5	5	3	5	6	9	9	9	9	9	9	9	9	9	9	9	4	4	7	7	5	3	7	7	7
1	42	3	2	2	4	4	4	4	4	4	4	4	5	5	4	4	5	5	5	5	5	5	5	5	5	5	5	5	9	4	4	6	6	5	5	4	4	5	6	4	4	5	5	4	4	7	6	6	5
1	36	2	2	2	4	4	4	5	5	5	5	4	4	4	4	4	4	4	5	5	5	5	5	5	5	5	5	4	8	8	8	7	9	9	8	8	9	9	9	9	6	6	7	7	7	5	7	6	6
1	24	3	2	1	4	4	4	2	5	5	5	5	5	5	5	5	5	5	5	5	5	5	5	5	5	5	5	5	9	9	6	9	8	8	9	6	9	8	9	8	6	6	7	5	6	7	5	6	7
1	52	1	2	2	4	4	4	3	4	4	4	4	4	5	5	5	5	5	3	4	5	5	5	5	5	4	5	5	6	6	6	6	6	9	9	9	9	9	9	9	7	7	7	7	7	4	7	7	7
2	43	3	2	2	4	4	4	2	5	5	5	5	5	5	5	5	5	5	5	5	5	5	5	5	5	5	5	5	6	9	9	9	9	9	9	9	9	8	8	9	7	7	7	7	5	5	7	7	5
1	43	2	3	3	4	5	5	5	3	5	5	5	5	5	5	5	5	5	5	5	5	5	5	5	5	5	5	5	9	9	9	9	8	6	8	8	8	8	9	9	7	7	7	7	7	7	7	7	7
2	32	1	1	1	5	5	5	5	5	5	5	5	5	5	5	5	5	5	1	1	1	1	1	1	1	1	1	1	6	6	6	6	6	6	6	6	6	6	6	6	1	1	1	1	1	1	1	1	1
2	45	1	2	2	5	4	4	2	2	2	5	5	5	5	5	5	3	4	1	1	1	1	1	1	1	1	1	1	5	5	5	5	6	8	8	5	5	5	5	5	1	1	1	1	1	1	1	1	1
1	37	3	2	2	5	5	5	1	1	1	1	1	1	1	1	1	1	5	1	1	1	1	1	1	1	1	1	1	4	7	7	5	5	5	5	5	5	5	5	5	5	5	5	5	5	5	5	5	5
2	32	1	2	1	5	1	4	4	5	1	3	2	5	3	4	4	5	5	4	1	1	1	1	1	1	1	1	1	9	9	9	9	9	9	9	9	9	9	9	9	7	7	7	7	7	7	7	7	7
2	24	1	2	1	5	5	5	5	5	5	5	5	5	5	5	5	5	5	4	1	1	4	4	4	4	3	3	1	5	7	5	5	7	7	7	5	7	7	7	7	4	4	3	3	2	2	2	2	5
2	36	1	2	1	5	5	5	4	4	3	3	4	5	4	3	2	2	3	4	2	2	4	1	4	1	4	1	1	7	7	7	7	7	7	7	7	7	7	7	7	5	5	5	2	3	5	3	5	5
2	37	3	2	2	5	1	3	2	2	2	2	2	4	1	1	1	1	5	3	2	3	4	1	4	1	4	3	1	5	5	6	6	6	8	5	6	6	6	6	6	4	5	4	5	4	4	4	4	5
2	25	1	2	1	5	4	4	3	3	3	3	3	5	1	1	1	1	5	2	4	3	4	1	4	2	2	3	3	4	4	4	3	5	6	5	5	5	4	5	5	5	5	5	5	4	5	5	4	5
2	25	2	2	2	5	5	5	5	4	5	5	5	5	5	5	5	3	5	3	3	3	3	3	4	2	2	2	3	9	9	9	9	9	9	9	9	9	9	9	9	7	7	7	7	7	7	7	7	7
1	28	2	2	2	5	3	5	3	3	3	3	3	3	3	3	4	3	2	3	3	3	3	2	2	3	2	3	2	8	4	7	4	7	8	9	7	5	7	7	5	4	6	4	4	1	5	4	4	5
1	50	2	2	3	5	3	3	1	3	3	3	3	3	2	3	3	3	3	4	3	3	3	3	3	3	3	3	3	5	4	5	5	5	5	5	5	4	4	5	4	4	4	4	4	4	3	5	5	4
2	41	1	2	2	5	5	4	4	4	4	4	4	5	5	5	4	4	4	4	4	3	4	4	3	3	3	4	3	6	6	5	5	6	6	6	6	6	5	6	6	4	4	4	4	1	1	3	3	2
1	26	3	2	1	5	5	4	4	5	5	4	2	5	5	5	5	5	5	4	4	3	4	3	4	3	4	4	4	5	5	5	5	4	6	5	5	5	5	5	5	4	4	4	4	4	4	4	4	4
2	26	3	3	1	5	3	3	4	4	4	5	5	5	4	3	4	5	5	3	3	3	4	3	3	3	3	4	3	5	5	7	7	8	7	7	7	8	8	7	8	6	6	6	7	7	7	7	7	6
2	36	3	2	2	5	4	3	4	5	4	5	3	5	3	4	3	3	5	3	4	3	4	4	4	4	4	4	4	5	7	5	5	7	7	7	5	7	8	8	5	4	5	5	5	2	5	5	5	5
1	37	3	2	2	5	5	5	4	5	5	5	5	5	5	5	5	5	5	5	3	3	4	4	4	4	4	4	4	6	8	7	7	6	6	6	5	5	7	6	6	5	5	5	4	4	4	4	3	3
1	34	3	2	2	5	4	4	3	4	3	4	4	4	4	4	4	4	4	3	4	3	4	4	4	4	4	4	4	5	5	6	8	6	8	6	5	9	7	5	6	5	5	5	5	4	4	5	5	4
2	36	3	2	2	5	5	3	5	5	5	5	5	5	1	1	5	5	5	4	1	4	4	1	4	1	4	4	4	4	6	6	5	6	9	6	5	9	9	6	6	4	5	3	2	1	4	4	2	6
1	49	2	2	3	5	5	5	5	5	4	5	5	5	5	5	5	3	5	4	1	4	4	2	4	1	4	4	1	4	6	6	6	6	6	6	6	6	6	6	6	4	4	3	3	3	3	3	3	4
1	24	3	2	1	5	5	3	3	3	3	5	1	4	1	1	1	1	5	4	1	4	4	1	4	1	4	1	4	5	5	5	5	5	5	5	5	5	5	5	5	4	4	4	4	4	4	4	4	4
2	29	3	2	2	5	5	5	5	5	5	5	5	5	4	5	5	5	5	4	3	4	4	3	4	1	4	4	3	7	7	7	7	7	7	7	7	7	7	7	7	5	5	5	5	5	5	5	5	5
2	27	3	2	2	5	3	2	3	3	3	4	4	5	3	4	5	2	4	4	4	4	3	4	4	1	4	4	4	3	6	8	8	8	8	9	6	9	9	6	8	5	7	5	4	1	3	1	1	4
2	24	3	2	1	5	5	3	3	2	3	5	4	4	3	5	2	2	5	4	4	4	4	4	4	1	4	2	2	7	7	7	7	7	7	7	7	7	7	7	7	5	5	5	7	5	5	5	5	5
2	40	1	2	2	5	5	5	5	5	5	5	5	5	5	5	5	4	5	4	4	4	4	2	4	1	4	4	2	3	4	6	4	4	2	6	4	3	3	4	5	5	5	5	4	3	4	5	3	5
2	50	2	2	3	5	5	5	5	5	3	4	2	5	4	5	4	2	5	4	3	4	4	4	4	1	4	3	3	6	5	5	6	5	6	3	4	5	5	5	5	6	6	6	6	6	6	6	4	6
1	44	2	2	3	5	4	3	3	4	5	3	2	5	3	3	2	3	5	3	2	4	4	1	4	1	3	4	1	9	8	8	6	6	8	8	8	6	6	6	6	7	7	7	7	7	7	7	7	7
2	29	3	3	1	5	5	5	5	5	5	5	5	5	5	5	5	5	5	4	4	4	4	3	4	1	4	4	4	8	8	8	8	9	9	9	9	9	9	9	9	7	7	7	7	7	7	7	7	7
2	41	2	3	3	5	4	4	5	5	5	5	5	5	5	5	5	5	5	4	4	4	3	2	4	1	3	3	2	5	5	6	6	6	6	6	6	6	8	6	8	7	7	7	5	3	7	5	5	7
2	28	2	2	1	5	4	3	2	2	2	5	5	5	5	4	3	2	5	4	3	4	2	2	4	2	4	3	3	5	7	7	5	7	7	7	7	7	7	5	7	4	5	3	3	4	4	4	3	5
1	51	2	2	3	5	4	3	4	2	5	4	3	4	4	4	4	4	5	4	4	4	4	3	4	2	4	4	4	5	5	5	5	5	5	5	5	5	5	5	5	4	4	4	4	4	4	4	4	4
1	49	3	3	3	5	5	5	5	5	5	5	5	5	5	5	5	5	5	4	4	4	4	2	4	2	4	4	1	5	5	5	5	4	5	4	4	5	5	5	4	4	4	4	4	2	5	4	3	4
2	30	3	3	1	5	5	5	5	5	2	4	4	5	2	3	3	3	4	4	2	4	4	1	4	2	4	4	2	5	7	7	7	7	8	7	7	8	8	8	8	5	7	5	4	4	7	7	5	5
2	37	3	2	2	5	5	5	5	5	5	5	5	4	5	5	3	3	5	4	2	4	4	4	4	2	4	4	2	8	8	6	6	6	6	6	6	6	6	4	6	5	6	6	6	5	6	5	5	4
1	51	1	1	2	5	4	4	3	4	4	4	4	4	4	4	4	4	4	4	4	4	4	4	4	2	4	4	4	5	5	5	5	7	7	7	5	6	6	7	7	5	5	5	5	5	5	5	5	4
2	30	3	3	1	5	4	4	4	5	3	3	3	5	4	4	4	3	5	4	4	4	3	3	4	2	4	4	4	7	7	7	7	7	7	7	7	7	7	7	7	5	5	5	5	5	5	5	5	5
1	28	2	2	2	5	5	4	5	5	4	4	3	5	4	4	4	5	5	4	4	4	4	4	4	2	4	4	4	5	7	7	5	7	5	7	3	5	5	5	7	5	5	5	2	1	3	3	2	5
1	28	2	2	2	5	4	5	5	5	3	5	4	5	5	5	4	3	5	4	4	4	4	4	4	2	4	3	4	6	6	6	6	5	6	8	8	6	6	6	6	5	3	6	5	4	5	4	4	5
1	28	3	2	2	5	5	5	5	5	5	5	5	5	3	3	3	3	4	4	4	4	1	1	4	2	4	4	4	5	4	5	5	5	5	5	5	5	5	5	4	5	5	5	5	5	5	5	5	5
2	25	2	2	2	5	5	3	5	4	4	5	4	5	4	4	5	3	5	4	2	4	4	2	4	2	4	2	4	7	8	8	7	9	9	9	8	8	8	8	8	6	7	7	5	5	7	7	5	6
2	28	3	2	2	5	5	5	5	5	4	3	4	4	3	5	4	2	3	4	3	4	4	2	4	2	4	4	4	5	6	6	6	6	6	4	8	6	6	6	6	6	7	7	4	5	3	5	5	7
1	26	3	2	2	5	4	5	4	5	3	4	5	4	4	4	3	2	4	4	4	4	3	2	4	2	3	3	4	5	5	5	5	5	5	5	5	5	6	5	5	6	6	4	4	4	6	6	4	6
1	49	2	2	3	5	5	5	5	5	4	5	5	5	5	5	5	5	5	4	2	4	4	2	4	2	4	4	2	8	8	8	8	8	8	8	8	8	8	8	8	7	7	7	7	7	7	7	7	7
2	44	1	2	2	5	4	4	3	4	4	4	4	4	4	4	4	4	4	4	4	4	4	4	4	2	4	4	4	6	6	9	9	8	9	8	9	9	9	9	9	7	7	7	7	7	7	7	7	7
2	34	3	3	2	5	3	4	4	5	2	4	2	4	4	5	3	1	5	4	4	4	4	4	4	2	4	4	4	6	6	8	8	9	9	9	9	9	9	9	9	7	7	7	5	3	7	7	5	7
1	51	2	2	3	5	5	4	4	5	2	4	4	5	5	5	3	4	5	4	4	4	4	4	4	2	4	4	2	8	9	9	9	9	9	9	9	9	9	9	9	7	7	7	7	7	7	7	7	7
2	49	1	2	2	5	3	4	3	3	3	3	3	2	2	3	2	2	2	4	2	4	4	3	3	3	3	2	2	3	4	3	3	5	8	4	8	4	4	4	3	3	2	2	2	1	1	5	2	2
2	31	1	2	1	5	3	5	5	4	3	4	2	5	5	3	4	3	3	4	3	4	4	3	4	3	4	4	3	5	6	5	5	8	8	5	5	8	8	5	6	4	6	7	7	3	6	7	7	5
1	44	2	2	3	5	4	4	4	4	2	5	5	5	4	4	5	3	5	4	4	4	4	3	4	3	4	4	4	5	5	6	6	6	6	6	6	6	6	6	6	4	5	5	4	3	4	4	4	5
2	37	3	2	2	5	5	2	4	5	5	5	5	4	1	5	5	5	4	4	4	4	4	4	4	3	4	4	4	5	5	5	5	5	5	5	5	5	5	5	5	4	4	4	4	4	4	4	4	4
2	50	3	2	3	5	4	3	3	3	2	4	2	4	4	3	3	2	4	4	4	4	4	2	4	3	4	4	4	4	7	7	7	5	7	7	5	7	7	5	5	4	4	4	3	2	4	4	4	4
2	40	3	2	2	5	4	3	5	4	3	5	3	5	4	4	5	4	4	4	4	4	4	2	4	3	4	4	3	5	7	7	7	7	7	5	3	5	5	5	5	4	3	3	2	2	4	2	2	4
1	24	3	2	1	5	5	3	3	3	3	3	2	5	3	3	2	2	4	4	4	4	3	4	4	3	3	3	3	5	5	5	5	5	7	7	7	7	7	5	5	4	4	4	3	3	4	4	3	4
2	34	3	2	2	5	5	3	5	5	5	5	5	5	4	5	5	4	5	4	4	4	4	3	3	3	3	3	3	5	6	6	6	6	6	5	5	6	5	5	1	4	4	4	3	3	4	4	3	4
2	24	1	2	1	5	3	3	4	5	3	4	3	4	4	3	3	2	5	4	2	4	4	4	4	3	4	2	4	5	6	6	6	8	9	9	8	8	8	8	8	5	6	6	5	5	7	6	5	6
2	24	1	2	1	5	4	5	4	5	1	2	4	4	5	4	5	2	5	4	3	4	4	2	4	3	4	4	2	5	7	7	7	7	7	7	7	7	7	7	7	5	5	5	7	5	5	5	5	5
2	26	2	2	2	5	5	3	3	3	3	5	3	4	4	4	4	4	4	4	3	4	4	3	4	3	4	4	3	5	6	6	6	6	6	6	6	6	8	6	6	5	5	5	5	5	5	5	5	5
2	26	2	2	2	5	1	4	4	3	3	2	2	5	1	4	3	3	5	4	3	4	4	3	4	3	3	4	3	5	6	6	6	8	8	8	8	8	8	6	6	5	6	5	5	3	5	5	4	5
2	26	2	2	2	5	5	5	5	5	5	5	5	5	4	4	5	3	5	3	3	4	4	4	4	3	4	4	4	2	7	7	3	7	7	7	7	5	7	5	5	5	7	5	7	5	7	5	4	5
2	29	3	3	1	5	5	5	4	5	3	4	3	4	4	3	3	3	4	3	4	4	4	3	4	3	3	3	3	7	7	7	7	7	7	7	7	7	7	7	7	5	5	7	5	7	7	7	7	5
2	30	3	3	1	5	1	4	4	4	3	3	4	5	4	4	4	3	2	3	4	4	4	2	4	3	4	3	4	7	5	5	7	5	5	7	5	7	5	6	6	5	7	5	4	3	5	5	5	5
2	33	1	2	1	5	3	3	2	2	2	5	5	5	4	5	5	5	5	4	4	4	3	3	4	3	4	4	3	4	4	4	4	4	4	4	4	4	4	4	4	5	4	5	5	5	5	5	5	5
1	59	2	2	3	5	4	3	3	5	5	3	3	4	4	4	4	4	4	4	5	4	4	4	4	3	4	4	3	3	4	5	6	6	6	6	6	6	6	8	8	6	6	6	6	5	4	5	5	5
1	33	3	2	2	5	5	3	5	5	3	3	3	5	4	4	3	4	5	4	4	4	4	2	4	3	4	4	2	9	9	9	9	9	9	5	9	5	5	5	9	7	7	7	7	7	7	7	7	7
1	33	3	2	2	5	4	3	3	3	3	4	2	5	5	4	2	2	5	4	4	4	4	4	4	3	3	4	3	9	9	9	9	9	9	9	9	9	9	9	9	7	7	7	7	7	7	7	7	7
2	24	1	2	1	5	5	4	3	3	3	4	3	5	5	3	3	4	4	4	4	4	4	4	3	3	3	3	3	6	9	9	9	9	9	9	9	9	8	8	9	7	7	7	5	5	7	7	5	7
2	40	1	2	2	5	3	5	5	5	5	5	5	5	5	5	5	4	4	4	4	4	4	4	4	3	3	4	4	9	9	9	9	8	7	8	8	8	8	9	9	7	7	7	7	7	7	7	7	7
2	34	2	2	2	5	3	5	4	2	5	5	4	5	4	3	5	5	5	4	4	4	2	4	3	3	4	4	4	5	6	6	5	6	8	6	4	9	6	6	6	7	7	5	5	5	7	7	5	7
2	40	1	2	2	5	5	5	5	1	5	5	4	5	4	4	4	5	5	4	4	4	4	4	4	4	4	4	4	2	2	7	2	7	5	2	5	5	5	2	5	2	1	2	3	3	3	1	1	1
1	37	3	2	2	5	5	5	5	5	1	5	4	5	5	4	5	4	4	4	4	4	4	4	4	4	4	4	4	3	4	3	3	5	8	4	8	4	4	4	3	2	2	2	1	1	5	2	2	3
1	44	2	2	3	5	3	4	2	2	2	3	3	5	5	4	5	5	5	4	4	4	4	4	4	4	4	4	4	3	2	3	4	4	4	3	3	2	3	4	3	2	3	3	2	2	3	3	3	3
2	29	2	3	1	5	5	4	4	4	3	4	3	5	3	4	4	5	4	4	4	4	4	4	4	4	4	4	4	5	5	5	5	7	7	7	7	7	7	7	7	3	4	4	1	1	3	3	3	4
2	26	2	3	1	5	4	4	5	5	5	5	5	5	4	3	4	4	4	4	4	4	4	4	4	4	4	4	4	5	5	5	5	7	7	4	7	7	8	7	7	3	5	4	4	3	5	4	4	4
2	40	2	2	1	5	5	5	5	5	5	5	5	5	5	5	5	5	5	4	4	4	4	4	4	4	4	4	4	3	2	3	3	4	7	5	5	4	7	7	7	3	4	4	5	1	3	3	3	4
2	36	1	2	2	5	5	5	5	5	5	5	5	5	5	5	5	5	5	4	4	4	4	4	4	4	4	4	4	7	5	4	4	7	8	7	7	7	7	7	7	3	4	4	2	2	3	3	4	3
2	34	1	2	2	5	5	5	5	5	5	5	5	5	5	5	5	5	5	4	4	4	4	4	4	4	4	4	4	3	5	5	6	6	8	8	2	8	8	5	6	3	5	4	3	1	4	4	2	4
2	33	1	2	1	5	1	5	5	4	3	4	4	5	3	4	3	3	3	4	4	4	4	4	4	4	4	4	4	5	5	5	5	5	5	5	5	5	5	5	5	3	4	4	1	2	3	3	2	3
1	28	2	2	2	5	4	4	4	4	4	4	3	4	4	5	3	4	5	4	4	4	4	4	4	4	4	4	4	5	6	5	4	5	5	5	4	5	5	5	5	3	3	4	4	4	4	4	3	4
2	24	2	2	1	5	5	2	2	2	4	4	5	4	5	4	4	2	5	4	4	4	4	2	4	4	4	4	4	5	5	5	5	5	5	5	3	3	5	5	5	3	4	4	5	4	4	4	4	4
2	30	3	2	1	5	5	5	5	5	5	5	5	5	5	5	5	5	5	4	4	4	4	4	4	4	4	4	4	4	7	5	7	8	7	7	5	7	7	5	5	3	4	4	4	3	4	4	3	4
1	51	2	2	3	5	3	4	4	4	4	4	4	5	4	4	4	3	5	4	4	4	4	4	4	4	4	4	4	4	7	4	4	5	5	4	3	5	5	7	5	3	4	4	3	3	4	3	3	4
2	23	1	2	1	5	3	3	3	4	5	4	4	5	3	2	3	3	3	4	4	4	4	4	4	4	4	4	4	5	5	5	4	5	7	7	7	7	7	7	5	3	4	3	4	1	4	4	4	3
1	37	1	2	2	5	5	5	5	5	5	5	5	5	4	5	4	5	5	4	4	4	4	4	4	4	4	4	4	4	4	4	4	4	5	5	5	5	4	4	4	3	4	3	1	2	3	5	3	3
2	25	1	2	1	5	5	4	4	5	4	4	3	5	4	4	3	3	5	4	4	4	4	4	4	4	4	4	4	4	4	4	3	4	5	5	5	5	5	5	3	3	3	3	3	1	3	3	3	3
1	27	1	2	1	5	4	3	3	3	3	3	2	4	4	2	2	3	5	4	4	4	4	4	4	4	4	4	4	2	5	4	3	5	5	5	5	3	3	3	3	3	3	3	2	2	2	2	2	2
2	34	1	3	2	5	5	5	5	5	5	5	5	5	5	5	5	4	5	4	4	4	4	4	4	4	4	4	4	4	7	7	5	7	7	7	2	4	4	3	2	3	4	4	3	3	4	4	4	3
2	34	3	3	2	5	5	4	5	5	5	5	1	4	3	3	5	5	5	4	1	4	4	4	4	4	4	4	4	5	5	3	4	5	5	5	5	7	7	7	7	4	5	5	5	3	4	5	5	4
2	36	1	3	2	5	4	4	4	5	5	5	5	5	5	5	5	5	5	3	3	4	4	4	4	4	4	4	4	8	8	7	7	7	7	7	7	7	6	4	6	4	5	6	6	6	5	6	5	5
2	25	1	2	1	5	5	5	5	5	5	5	5	5	5	5	5	5	5	4	3	4	4	3	4	4	4	4	4	8	9	8	8	9	9	8	9	8	8	8	6	4	5	4	6	5	7	5	5	5
1	30	3	2	1	5	5	5	5	5	5	5	5	5	5	5	5	5	5	4	3	4	3	4	3	4	3	4	3	5	5	6	8	7	8	6	5	9	7	5	6	4	5	5	4	4	5	5	4	5
1	44	2	2	3	5	5	3	4	5	5	5	2	4	5	3	3	5	4	4	4	4	4	4	4	4	4	4	4	9	9	9	9	9	9	9	9	9	9	9	9	4	5	4	4	4	4	4	4	5
2	30	3	3	1	5	3	4	5	5	4	4	2	4	2	2	2	3	5	4	4	4	4	4	4	4	4	4	4	5	5	5	5	5	5	5	5	5	8	8	9	4	4	4	3	3	3	4	1	5
2	25	1	2	1	5	4	4	3	3	3	4	5	5	5	4	5	3	5	4	4	4	4	4	4	4	4	4	3	6	6	6	6	8	6	8	6	8	9	8	8	4	5	4	3	3	4	4	4	4
2	50	3	2	3	5	5	3	3	3	3	2	3	4	5	4	4	4	4	4	4	4	4	4	4	4	4	4	4	7	7	7	7	5	7	7	7	7	7	7	7	4	5	5	5	5	5	5	5	5
2	29	3	2	2	5	5	5	3	3	3	5	5	5	5	5	5	5	5	4	4	4	4	4	4	4	4	4	4	7	7	7	7	8	8	5	7	7	7	7	7	4	4	4	3	3	4	4	3	4
1	51	2	2	3	5	5	4	5	5	3	3	3	4	4	3	3	3	4	4	4	4	4	4	4	4	4	4	4	7	7	8	8	8	8	8	7	7	8	7	7	4	5	4	5	5	6	5	5	5
2	38	3	2	3	5	4	4	4	5	3	4	4	5	5	5	4	4	5	4	4	4	4	4	4	4	4	4	4	2	8	7	7	8	8	7	5	7	7	5	7	4	4	4	3	1	4	4	3	5
2	34	2	2	2	5	5	5	5	5	5	5	4	5	5	5	4	4	5	4	4	4	4	4	4	4	4	4	4	3	3	2	4	5	7	5	4	4	4	2	7	4	5	5	3	3	5	5	4	5
2	36	1	2	1	5	3	4	4	2	3	3	4	4	5	3	2	2	3	4	4	4	4	4	4	4	4	4	4	5	7	5	7	7	7	7	7	7	7	7	7	4	4	4	3	2	4	3	2	4
1	44	2	2	3	5	5	5	5	5	5	5	5	5	5	5	5	5	5	4	4	4	4	4	4	4	4	4	4	7	7	7	5	5	7	7	7	7	7	7	7	4	4	4	4	3	4	4	4	4
2	36	3	2	2	5	3	5	5	5	5	5	5	5	5	5	5	5	5	4	4	4	4	4	4	4	4	4	4	5	7	7	7	8	7	7	7	7	7	7	7	4	4	4	4	4	4	4	4	4
2	24	2	2	1	5	5	5	5	5	5	5	5	5	5	5	5	5	5	4	4	4	4	4	4	4	4	4	4	5	7	5	7	7	8	7	7	7	7	7	7	4	5	4	3	2	5	3	2	4
2	25	2	2	2	5	3	3	3	2	4	4	4	5	3	4	4	4	4	4	4	4	4	4	4	4	4	4	4	7	7	7	7	7	8	7	7	7	7	7	7	4	4	4	2	2	5	2	2	3
1	52	1	2	3	5	3	4	2	3	4	5	3	5	4	4	5	5	3	4	4	4	4	4	4	4	4	4	4	5	6	6	6	6	6	6	6	6	6	6	6	4	4	5	5	5	6	7	4	4
2	25	3	2	2	5	5	4	4	5	4	5	4	5	5	4	5	5	4	4	4	4	4	4	4	4	4	4	4	5	5	5	5	7	7	6	8	8	6	6	6	4	4	4	3	1	4	4	3	4
2	33	1	2	1	5	5	5	5	5	3	4	4	4	5	4	4	4	5	4	4	4	4	4	4	4	4	4	4	5	6	6	6	6	6	5	4	6	6	6	6	4	5	4	3	4	4	7	5	7
2	36	3	2	2	5	5	5	5	5	5	5	5	5	5	5	5	5	5	4	4	4	4	4	4	4	4	4	4	5	5	5	5	6	6	6	6	6	6	6	6	4	4	4	2	3	4	4	2	3
2	24	1	2	1	5	5	5	5	5	5	5	5	5	5	5	5	5	5	4	4	4	4	4	4	4	4	4	4	6	6	6	4	4	4	3	3	5	8	6	6	4	5	4	3	2	5	4	4	6
2	29	3	2	2	5	4	3	4	4	4	4	3	5	4	4	4	2	5	4	4	4	4	4	4	4	4	4	4	3	3	5	5	5	5	5	5	5	5	6	6	4	4	3	3	2	3	4	4	4
2	43	2	2	2	5	5	4	3	2	3	2	3	5	4	3	5	3	4	4	4	4	4	4	4	4	4	4	4	6	8	6	8	7	6	5	6	6	6	6	5	4	4	4	4	3	4	4	3	6
2	24	3	2	1	5	5	5	5	5	5	5	5	5	5	5	5	5	5	4	4	4	4	4	4	4	4	4	4	3	4	5	5	6	6	4	5	5	5	5	5	4	4	4	4	4	4	4	3	4
1	30	3	2	1	5	5	5	5	5	5	5	5	5	5	5	5	5	5	4	4	4	4	4	4	4	4	4	4	5	6	6	7	6	6	7	5	6	6	5	5	4	5	4	3	3	6	5	3	4
2	52	1	2	3	5	5	3	3	3	3	4	4	5	4	4	4	4	5	4	4	4	4	4	4	4	4	4	4	5	5	5	5	5	5	5	5	5	5	5	5	4	4	4	3	3	4	4	4	4
2	27	3	2	2	5	5	5	5	5	5	5	5	4	2	5	4	5	4	4	4	4	3	4	4	4	4	4	4	5	6	6	6	9	9	9	3	9	9	5	5	4	5	4	4	3	4	7	4	4
2	26	2	2	2	5	5	4	4	1	5	5	4	5	5	5	4	3	5	4	4	4	4	1	4	4	4	4	4	5	6	6	5	6	6	8	6	5	5	3	5	4	4	4	3	2	5	4	4	4
1	28	2	2	2	5	5	5	5	5	5	5	5	5	1	5	5	5	5	4	4	4	4	4	4	4	4	4	4	5	5	5	5	4	6	5	5	5	5	5	5	4	4	4	4	4	4	4	4	4
2	40	3	2	2	5	3	4	4	2	5	4	4	4	2	5	5	4	4	4	4	4	4	4	4	4	4	4	4	5	5	6	5	5	5	5	5	5	5	5	5	4	5	4	3	1	4	3	3	5
2	26	2	2	2	5	5	3	5	5	4	4	5	5	5	5	5	5	5	4	4	4	4	4	4	4	4	4	4	5	5	5	5	5	6	5	5	5	6	6	5	4	5	4	4	3	4	5	4	4
2	24	2	2	1	5	5	4	5	5	3	3	3	3	1	1	1	1	1	4	4	4	4	4	4	4	4	4	4	5	5	5	5	5	5	5	5	5	5	5	5	4	4	4	5	4	4	4	4	4
2	34	3	2	2	5	5	5	5	5	5	5	5	5	5	5	5	5	5	4	4	4	4	4	4	4	4	4	4	5	6	6	6	9	6	8	8	5	5	5	5	4	5	5	3	2	4	4	3	5
2	29	3	2	2	5	4	4	4	4	5	5	5	4	4	5	5	4	5	4	4	4	4	4	4	4	4	4	4	4	4	4	4	6	6	5	5	4	4	5	5	4	4	4	4	3	5	4	4	4
2	25	1	2	1	5	4	5	5	5	1	5	4	5	4	5	5	5	5	4	4	4	4	4	4	4	4	4	4	5	6	5	5	9	9	9	5	5	5	5	5	4	4	4	4	3	4	4	4	4
2	40	3	2	2	5	5	5	5	5	5	5	5	5	5	5	5	5	5	4	4	4	4	4	4	4	4	4	4	5	5	5	5	5	5	5	5	5	5	5	5	4	4	4	3	1	4	4	2	4
2	23	2	2	1	5	3	4	4	5	4	4	4	4	5	4	4	4	4	4	4	4	4	4	4	4	4	4	4	2	3	5	5	5	5	5	5	9	7	5	5	4	4	4	4	4	4	4	4	4
2	40	3	2	1	5	2	4	4	3	3	4	3	5	3	4	4	3	3	4	4	4	4	4	4	4	4	4	4	7	4	4	5	5	7	5	5	5	5	5	5	4	5	4	7	5	7	5	5	4
2	36	1	2	1	5	5	3	4	5	5	4	4	5	5	5	4	5	5	4	4	4	4	4	4	4	4	4	4	5	7	7	5	7	7	7	7	7	5	5	5	4	5	4	4	4	5	4	4	4
2	25	2	2	2	5	4	5	3	3	3	5	5	5	2	4	5	1	5	4	4	4	4	4	4	4	4	4	4	5	5	7	7	9	9	7	5	7	7	7	5	4	5	4	3	1	7	5	4	5
1	40	2	2	3	5	5	5	5	5	4	5	4	5	5	3	4	5	5	4	4	4	4	4	4	4	4	4	4	5	5	5	5	5	5	5	5	5	5	5	5	4	4	4	4	4	4	4	4	4
2	23	1	2	1	5	3	3	3	2	2	3	2	3	3	2	2	2	2	4	4	4	4	4	4	4	4	4	4	3	5	5	5	5	3	5	5	5	5	5	5	4	4	4	4	4	4	4	4	4
2	22	1	2	1	5	5	3	4	5	4	4	4	2	5	4	4	3	4	4	4	4	4	4	4	4	4	4	4	5	7	5	5	7	7	7	7	7	7	7	5	4	4	4	4	4	4	4	4	4
2	45	2	2	3	5	4	5	5	4	5	5	5	5	5	5	5	5	5	4	4	4	4	4	4	4	4	4	4	7	5	5	5	5	5	5	5	5	5	5	5	4	5	4	4	3	4	4	4	4
2	24	2	2	1	5	5	5	5	5	5	5	5	5	1	5	5	5	5	4	4	4	4	4	4	4	4	4	4	3	5	5	5	5	7	7	7	7	5	5	5	4	4	5	4	4	3	5	4	5
2	33	1	2	1	5	5	5	5	5	5	5	5	5	5	5	5	5	5	4	4	4	4	4	4	4	4	4	4	5	7	7	5	8	7	5	5	7	7	5	5	4	4	4	4	4	5	4	4	4
2	34	1	3	2	5	5	5	5	5	4	4	4	5	5	5	4	5	5	4	4	4	4	4	4	4	4	4	4	7	7	7	7	7	7	5	5	5	5	5	5	4	4	4	4	3	5	5	4	4
1	49	1	3	3	5	5	5	5	5	5	5	5	5	5	5	5	5	5	4	4	4	4	4	4	4	4	4	4	5	7	7	7	9	8	8	5	7	7	5	5	4	4	4	4	3	4	4	4	4
2	24	1	2	1	5	4	4	4	2	4	4	3	4	5	4	4	4	4	4	4	4	4	4	4	4	4	4	4	5	5	5	5	5	5	5	5	5	5	5	5	4	4	4	2	1	4	4	1	4
2	36	1	2	1	5	5	5	5	5	3	4	4	4	4	4	3	5	5	4	4	4	4	4	4	4	4	4	4	5	5	7	5	5	7	4	5	5	4	5	5	4	5	5	5	4	4	4	4	4
2	23	3	2	1	5	5	3	4	5	4	4	4	5	5	4	5	4	5	4	4	4	4	4	4	4	4	4	4	4	5	7	5	7	7	5	5	5	5	5	5	4	5	5	4	3	4	4	4	5
2	38	3	2	3	5	5	3	5	5	3	5	3	4	5	5	5	3	5	4	4	4	4	4	4	4	3	2	4	4	3	4	5	5	5	5	5	5	5	5	5	4	5	4	5	3	5	5	4	4
1	42	1	2	2	5	5	5	5	3	5	5	5	5	5	5	5	5	5	4	4	4	4	4	4	4	4	4	2	4	4	4	4	4	4	4	4	4	4	4	4	4	4	4	3	3	4	3	3	4
1	51	1	1	2	5	5	5	5	5	5	5	5	5	5	5	5	2	5	4	4	4	4	4	4	4	4	4	4	4	4	7	4	4	4	4	4	4	4	4	4	4	4	4	4	4	4	4	4	4
2	36	1	2	1	5	5	3	5	4	2	5	4	5	3	4	4	5	5	4	4	4	4	4	4	4	4	4	4	5	6	5	5	6	5	5	5	5	5	4	4	4	4	4	3	3	5	4	4	4
2	40	3	2	2	5	5	4	4	5	5	4	4	5	5	4	5	4	5	4	4	4	4	4	4	4	4	4	4	2	2	2	2	2	4	5	5	4	5	3	4	4	3	4	4	5	5	6	3	4
2	40	1	2	2	5	5	3	4	5	3	5	3	5	5	4	2	4	4	4	4	4	4	4	4	4	4	4	4	5	7	7	7	7	7	7	7	7	7	4	4	4	4	4	4	3	5	4	4	4
1	29	2	2	2	5	5	5	5	5	5	5	5	4	2	2	2	2	3	4	4	4	4	4	4	4	4	4	4	4	7	7	7	7	7	8	4	4	4	4	4	4	5	4	3	3	5	4	3	5
2	28	2	2	1	5	4	5	3	4	5	4	3	5	5	3	4	4	5	4	4	4	4	4	4	4	4	4	4	3	4	4	5	7	7	7	4	7	4	4	4	4	4	4	3	4	4	4	4	4
2	45	2	2	3	5	5	5	5	5	5	5	5	5	4	5	5	5	5	4	4	4	4	4	4	4	4	4	4	4	4	4	4	5	5	4	3	4	3	4	4	4	5	5	4	2	4	5	4	4
2	40	3	2	2	5	5	5	5	5	4	5	4	5	4	5	5	5	5	4	4	4	4	4	4	4	4	4	4	3	3	5	3	4	3	4	4	4	4	5	4	4	3	3	3	3	3	4	3	4
2	30	1	2	1	5	5	5	5	5	3	5	4	5	4	3	3	3	5	4	4	4	4	4	4	4	4	4	4	5	5	5	7	5	3	4	4	3	7	4	4	4	5	5	4	4	3	4	3	5
2	30	1	3	1	5	5	3	3	3	3	5	4	5	4	4	4	4	4	4	4	4	4	4	4	4	4	4	4	3	3	5	5	5	5	2	2	4	5	4	4	4	4	4	4	4	4	4	4	4
2	28	1	2	1	5	5	5	5	5	5	5	5	5	4	5	5	5	5	4	4	4	4	4	4	4	4	4	4	3	4	3	3	3	5	5	4	4	3	3	3	4	3	3	2	2	4	4	2	4
2	24	1	2	1	5	5	5	5	5	5	5	4	5	5	4	5	4	5	4	4	4	4	4	4	4	4	4	4	5	5	6	6	6	5	6	3	5	4	3	3	4	5	5	4	5	5	5	5	5
2	29	1	3	1	5	4	5	5	5	2	5	5	5	5	5	5	5	5	4	4	4	4	4	4	4	4	4	4	5	5	5	5	5	4	4	3	3	4	4	3	4	4	4	2	2	4	4	4	4
2	32	1	3	2	5	5	5	5	5	5	5	5	5	5	5	5	1	5	4	4	4	4	4	4	4	4	4	4	5	8	7	7	8	8	8	8	4	3	3	3	4	5	4	5	3	3	3	3	4
2	29	3	3	1	5	4	3	4	5	4	4	4	4	4	3	5	5	5	4	4	4	4	4	4	4	4	4	4	2	5	5	3	5	5	4	4	7	2	3	2	4	4	4	4	1	4	4	3	3
1	51	2	2	3	5	5	3	5	5	4	4	4	5	4	5	5	4	5	4	4	4	4	4	4	4	4	4	4	5	6	6	6	6	8	5	2	2	4	3	1	4	5	5	3	2	5	4	3	5
2	23	2	2	1	5	5	5	5	5	5	5	5	5	3	5	5	5	5	4	4	4	4	4	4	4	4	4	4	5	5	5	5	3	3	1	1	5	1	5	1	4	4	1	1	1	4	4	1	4
2	34	3	2	2	5	4	3	3	3	3	4	3	3	3	3	3	1	2	4	1	4	2	2	4	4	2	4	3	5	4	4	7	7	7	7	7	4	7	7	4	5	5	5	5	4	7	7	5	5
2	25	1	2	1	5	5	5	5	5	5	5	5	5	5	5	5	5	5	4	3	4	4	3	4	4	4	4	4	5	5	5	5	5	8	7	7	7	7	5	7	5	5	5	4	3	5	5	4	5
2	51	3	2	3	5	5	5	5	5	2	4	4	5	4	4	4	3	4	3	3	4	3	4	3	4	4	4	4	5	4	4	4	5	5	5	4	5	4	5	5	5	5	5	5	5	5	5	5	5
1	51	2	2	3	5	5	5	5	5	5	5	5	5	1	5	5	5	5	4	3	4	3	3	4	4	4	4	4	5	7	5	7	5	7	4	5	8	8	7	5	5	5	5	4	3	5	5	5	5
2	42	1	2	2	5	5	5	5	5	5	3	4	4	4	4	4	4	4	4	4	4	4	4	4	4	4	4	4	5	5	5	5	5	5	5	5	5	8	8	9	5	4	4	4	3	3	3	4	1
1	49	1	3	3	5	4	3	4	4	5	4	3	5	4	4	3	4	5	4	4	4	4	4	4	4	4	4	4	8	9	8	6	8	8	6	8	8	9	5	9	5	6	6	6	4	5	4	4	5
2	37	1	2	2	5	5	5	5	5	5	5	5	5	5	5	5	5	5	4	4	4	4	4	4	4	4	4	4	9	9	9	9	9	9	9	9	9	9	9	9	5	6	5	5	5	6	6	6	6
2	26	2	2	2	5	5	5	5	5	5	5	5	5	5	5	5	5	5	4	4	4	4	4	4	4	4	4	4	8	8	9	9	7	8	9	9	9	9	9	9	5	5	5	5	5	5	7	5	5
1	26	2	2	1	5	5	5	4	1	2	4	4	4	3	4	2	4	4	4	4	4	4	4	4	4	4	4	4	8	8	9	9	8	8	8	8	9	9	8	9	5	4	4	3	1	4	4	4	7
1	34	2	2	2	5	5	4	4	5	5	4	4	5	4	4	5	5	4	3	4	4	4	4	4	4	4	4	4	5	7	7	7	7	7	7	7	7	7	7	8	5	5	5	5	5	5	5	5	5
2	51	2	2	3	5	4	4	4	4	2	4	4	4	4	4	4	4	4	3	4	4	4	4	4	4	4	4	4	5	6	5	7	7	7	7	7	7	9	8	8	5	5	5	5	5	4	7	5	5
1	54	1	2	3	5	4	4	4	4	4	4	4	5	4	4	4	4	4	4	4	4	4	4	4	4	4	4	4	6	8	7	8	8	7	8	5	8	8	8	8	5	6	7	5	5	5	7	5	6
2	29	3	3	1	5	5	5	3	1	5	1	1	5	1	1	1	1	5	4	4	4	4	4	4	4	4	4	4	8	5	6	6	8	8	8	8	9	9	8	8	5	6	5	6	3	7	6	5	5
1	49	2	2	3	5	5	5	5	5	5	5	5	5	5	5	5	5	5	4	4	4	4	4	4	4	4	4	4	6	6	6	6	6	6	8	8	9	8	9	8	5	5	5	5	4	5	5	5	6
2	40	1	2	2	5	5	5	5	5	5	5	5	5	5	5	5	5	5	4	4	4	4	4	4	4	4	4	4	4	4	4	5	6	4	4	4	5	6	6	8	5	6	6	6	6	6	5	5	5
2	25	1	2	1	5	4	4	5	5	3	4	4	5	4	4	5	5	5	4	4	4	4	4	4	4	4	4	4	8	9	9	8	8	8	8	8	8	8	8	8	5	6	6	6	5	6	6	5	6
2	26	2	2	2	5	3	5	5	5	5	5	5	1	3	5	5	5	5	4	4	4	4	4	4	4	4	4	4	5	7	7	7	7	8	8	5	8	8	8	8	5	5	5	3	4	5	5	5	5
1	46	2	2	3	5	5	4	4	5	2	3	3	4	3	5	4	5	5	4	4	4	4	4	4	4	4	4	4	7	5	7	7	7	7	7	8	8	7	8	8	5	5	4	5	2	7	5	5	5
2	37	1	2	2	5	5	5	5	5	5	5	5	5	5	5	5	5	5	4	4	4	4	4	4	4	4	4	4	5	7	7	8	8	8	8	8	8	8	8	8	5	5	5	4	4	6	5	5	5
2	40	1	2	1	5	4	4	4	5	3	5	4	4	3	4	5	4	4	4	4	4	4	4	4	4	4	4	4	4	5	7	5	5	4	8	4	9	9	8	8	5	5	6	4	3	3	4	4	6
2	22	3	2	1	5	5	5	5	5	5	5	5	5	5	5	5	5	5	4	4	4	4	4	4	4	4	4	4	5	7	5	7	7	7	7	7	7	9	8	8	5	5	5	5	4	7	5	5	5
2	25	2	3	1	5	5	5	3	4	4	3	4	4	4	4	4	4	4	4	4	4	4	4	4	4	4	4	4	7	7	7	7	7	7	7	7	7	7	7	7	5	5	5	5	5	4	6	6	5
1	38	3	3	3	5	5	4	4	5	4	4	4	4	4	4	4	4	4	4	4	4	4	4	4	4	4	4	4	7	7	7	7	7	7	7	7	7	7	7	7	5	5	5	5	5	4	5	5	4
1	55	3	2	3	5	5	4	3	4	4	4	4	4	4	4	4	4	4	4	4	4	4	4	4	4	4	4	5	7	7	7	7	7	7	7	7	7	7	7	7	5	5	5	5	5	5	5	5	5
2	24	2	2	1	5	4	4	5	4	2	4	4	4	5	3	4	4	5	4	4	4	4	4	4	4	4	4	4	7	7	7	7	7	7	5	7	7	7	7	7	5	5	5	5	5	5	5	5	5
1	49	2	2	3	5	5	3	4	5	3	5	3	5	3	3	3	4	5	4	4	4	4	4	4	4	4	4	4	7	7	7	7	7	7	7	7	7	7	7	7	5	6	5	5	5	5	5	5	5
2	37	3	2	2	5	5	4	5	5	5	4	5	5	5	4	5	5	5	4	4	4	4	4	4	4	4	3	4	5	7	7	5	7	7	5	7	7	7	5	7	5	5	5	5	5	7	5	5	5
2	34	2	2	2	5	5	5	3	3	3	5	5	5	5	3	4	5	5	4	4	4	4	4	4	4	4	4	4	5	8	7	7	7	7	7	7	5	5	5	7	5	5	5	5	3	3	3	3	6
2	36	1	2	1	5	1	5	4	3	3	4	4	3	3	5	5	5	5	4	4	4	4	3	4	4	4	4	4	5	4	7	7	7	7	7	5	7	7	7	7	5	5	5	5	3	5	5	5	5
2	22	1	2	1	5	5	5	5	5	5	5	4	4	4	4	4	4	5	4	4	4	4	4	4	4	4	4	4	7	7	7	7	7	7	7	7	7	7	7	7	5	5	4	4	4	4	4	4	5
2	29	1	3	1	5	1	4	4	2	5	4	4	5	4	4	2	5	5	4	4	4	4	4	4	4	4	4	4	7	7	7	7	7	7	7	7	7	7	7	7	5	5	5	5	5	5	5	5	5
2	40	1	2	2	5	4	5	5	5	5	5	5	5	5	5	5	5	5	4	4	4	4	4	4	4	4	4	4	7	7	7	7	7	7	7	7	7	7	7	7	5	7	7	5	5	5	5	5	7
2	23	1	2	1	5	5	3	3	3	3	5	1	5	5	5	5	5	5	4	4	4	4	4	4	4	4	4	4	7	7	8	8	8	8	7	7	8	7	7	7	5	5	5	7	5	7	7	7	6
1	49	2	2	3	5	4	5	4	4	4	4	5	5	4	4	3	3	5	4	4	4	4	4	4	4	4	4	4	4	7	7	7	8	8	7	7	7	7	5	7	5	5	5	4	3	5	5	5	5
1	44	2	2	3	5	5	3	4	5	2	4	4	5	4	3	4	5	5	4	4	4	4	4	4	4	4	4	4	7	7	7	7	8	7	8	7	7	7	7	7	5	6	6	6	5	5	5	5	6
2	32	1	3	2	5	5	5	5	5	3	5	4	5	3	5	4	4	4	4	4	4	4	4	4	4	4	4	4	5	5	5	5	7	7	7	5	7	7	7	7	5	5	5	5	5	5	5	4	5
2	28	2	2	1	5	5	5	5	5	5	5	5	5	5	5	5	5	5	4	4	4	4	4	4	4	4	4	4	8	8	8	8	8	7	7	7	8	7	7	7	5	5	5	5	5	5	5	5	6
2	23	2	2	1	5	5	5	5	5	5	5	5	5	5	5	5	5	5	4	4	4	4	4	4	4	4	4	4	7	7	7	7	7	7	7	7	7	7	7	7	5	5	6	4	4	5	5	4	5
1	25	1	2	1	5	5	5	5	5	5	5	5	5	5	1	5	5	5	4	4	4	4	4	4	4	4	4	4	7	7	7	7	7	7	7	7	7	7	7	7	5	5	5	5	5	5	5	5	5
1	24	1	2	1	5	4	4	4	3	4	4	3	4	3	5	5	2	5	4	4	4	4	4	4	4	4	4	4	5	5	7	7	7	7	7	5	7	7	7	7	5	5	5	5	4	5	5	5	5
2	25	1	2	1	5	3	4	4	5	4	4	4	4	4	5	4	4	5	4	4	4	4	4	4	4	4	4	4	7	7	7	7	7	7	7	7	7	7	7	7	5	5	5	3	3	3	3	3	5
2	34	2	2	2	5	3	4	3	3	3	3	4	5	4	4	4	3	4	4	4	4	4	4	4	4	4	4	4	9	9	9	9	9	9	9	9	8	7	8	7	5	6	6	5	5	5	6	7	5
2	34	3	2	2	5	3	5	3	3	5	5	5	5	3	4	5	5	4	4	4	4	4	4	4	4	4	4	4	5	5	5	7	7	7	7	7	7	7	7	7	5	5	5	5	5	5	5	5	5
2	23	3	2	1	5	5	5	5	5	5	5	5	5	5	5	5	5	5	4	4	4	4	4	4	4	4	4	4	5	5	5	5	5	8	7	8	7	7	7	7	5	5	5	5	5	7	7	7	5
2	40	1	2	2	5	5	5	5	5	5	5	5	5	5	5	5	5	5	4	4	4	4	4	4	4	4	4	4	5	7	5	7	7	7	7	7	7	7	7	7	5	5	6	5	5	5	5	4	5
1	44	2	2	3	5	5	3	5	5	4	3	5	5	4	4	3	2	5	4	4	4	4	4	4	4	4	4	4	7	7	7	7	7	7	7	7	7	7	7	7	5	5	5	5	5	5	5	4	5
1	28	2	2	2	5	5	5	5	5	1	3	5	4	1	4	4	2	5	4	4	4	4	4	4	4	4	4	4	5	7	5	7	7	7	7	7	8	7	7	7	5	5	5	5	3	5	5	5	5
1	25	1	2	1	5	5	3	3	2	5	3	3	4	4	3	3	2	4	4	4	4	4	4	4	4	4	4	4	5	7	5	7	7	8	8	7	7	7	5	7	5	5	4	4	5	6	5	5	5
2	38	1	2	3	5	1	5	5	5	5	5	5	5	5	5	5	5	5	4	4	4	4	4	4	4	4	4	4	7	8	7	7	7	7	7	7	7	7	5	7	5	5	5	4	4	5	6	6	5
1	51	2	2	3	5	3	3	3	2	4	4	4	4	2	4	4	4	4	4	4	4	4	4	4	4	4	4	4	5	8	8	8	8	7	8	7	8	8	7	7	5	5	4	2	1	4	5	4	5
2	28	2	2	1	5	5	5	5	5	5	5	5	5	5	5	5	4	5	4	4	4	4	4	4	4	4	4	4	7	7	7	7	7	7	5	3	7	7	7	7	5	5	5	5	5	5	5	5	5
2	23	3	2	1	5	1	5	3	2	3	3	3	2	5	3	3	3	3	4	4	4	4	4	4	4	4	4	4	7	8	7	8	5	8	8	7	8	7	8	7	5	6	5	7	5	7	7	5	5
2	34	3	3	2	5	4	4	4	4	1	4	5	4	4	4	3	2	5	4	4	4	4	4	4	4	4	4	4	7	7	7	7	8	8	7	8	8	8	8	7	5	5	4	3	3	4	4	4	5
2	24	1	2	1	5	5	3	4	5	5	5	5	5	5	4	5	5	5	4	4	4	4	4	4	4	4	4	4	7	7	7	7	7	7	7	7	7	7	7	7	5	5	5	5	4	6	6	5	5
2	36	3	2	1	5	4	4	4	4	4	4	4	4	4	4	4	4	4	3	4	4	4	3	4	4	3	4	4	5	6	5	6	6	6	6	6	8	6	6	7	5	5	5	5	5	3	5	5	5
2	44	1	2	2	5	4	4	4	4	4	4	4	4	4	4	4	4	4	2	4	4	4	4	4	4	4	4	4	5	5	6	6	6	8	5	6	6	7	6	6	5	4	5	4	5	4	4	4	4
2	24	1	2	1	5	5	5	4	4	4	4	4	4	4	4	4	4	4	4	4	4	4	4	4	4	4	4	4	6	6	6	6	6	6	6	6	6	6	6	6	5	5	5	5	5	5	5	5	5
1	35	1	2	2	5	4	4	3	4	4	4	4	4	4	4	4	4	4	4	4	4	4	4	4	4	4	4	4	5	5	5	6	6	6	6	6	6	6	7	6	5	5	5	5	5	5	5	5	5
1	36	1	2	2	5	4	4	2	4	4	4	4	4	4	4	4	4	4	4	4	4	4	4	4	4	4	4	4	2	7	7	7	7	9	8	9	9	8	5	6	5	5	5	5	5	2	4	4	4
2	32	1	2	2	5	3	4	3	3	3	3	3	4	3	3	3	3	5	4	4	4	4	4	4	4	4	4	4	5	6	6	5	7	7	6	9	6	6	6	6	5	5	4	3	3	5	4	6	4
2	25	1	2	2	5	5	5	5	5	5	5	5	5	5	3	5	5	5	4	4	4	4	4	4	4	4	4	4	6	6	6	6	7	7	5	3	6	6	6	6	5	5	5	6	2	5	5	5	5
1	25	1	2	2	5	5	4	4	5	2	5	4	5	5	4	4	4	4	4	4	4	4	4	4	4	4	4	4	6	6	6	6	6	7	6	6	6	6	6	6	5	4	5	7	5	6	5	5	5
2	37	1	2	2	5	5	5	5	5	5	5	5	5	5	5	5	5	5	4	4	4	4	4	4	4	4	4	4	6	6	6	6	6	6	6	6	6	6	6	6	5	5	5	5	5	5	5	5	5
1	49	1	3	3	5	5	4	5	5	4	5	4	5	4	4	4	4	5	4	4	4	4	4	4	4	4	4	4	6	6	6	6	6	6	6	6	6	6	6	6	5	5	5	3	3	6	5	5	5
2	50	1	2	3	5	5	3	4	5	2	5	4	5	5	4	5	4	5	4	4	4	4	4	4	4	4	4	4	6	6	6	6	8	8	8	8	8	8	6	6	5	5	4	5	5	5	5	5	5
2	30	1	3	1	5	4	5	5	5	2	5	5	5	4	5	4	4	5	4	4	4	4	4	4	4	4	4	4	6	6	6	6	6	6	6	6	6	6	6	6	5	5	4	4	3	5	5	4	5
2	29	3	3	1	5	1	5	5	5	5	5	5	5	1	5	5	5	5	4	4	4	4	4	4	4	4	4	4	6	6	6	5	6	7	5	6	8	8	6	6	5	5	5	4	3	5	5	4	5
2	34	3	3	2	5	4	3	2	2	2	5	5	5	3	5	5	4	4	4	4	4	4	4	4	4	4	4	4	6	6	6	6	6	6	6	6	6	6	6	6	5	5	4	4	4	5	5	4	5
2	30	3	3	1	5	5	5	5	5	3	5	4	5	4	4	4	3	5	4	4	4	3	4	4	4	4	4	4	6	6	6	6	6	8	8	6	6	6	6	6	5	5	5	5	5	5	5	5	5
2	41	2	3	3	5	5	5	5	5	5	5	5	5	5	5	5	5	5	4	4	4	4	4	4	4	4	4	4	5	6	6	6	6	6	6	6	6	6	6	6	5	4	4	5	4	4	4	4	4
2	34	2	2	2	5	5	5	5	5	5	5	5	5	1	1	5	5	4	4	4	4	4	4	4	4	4	4	4	6	6	6	6	6	8	6	6	6	6	6	6	5	5	4	5	4	7	5	5	5
2	38	3	2	3	5	4	2	2	2	2	4	3	4	4	2	4	4	5	4	4	4	4	4	4	4	4	4	4	4	6	6	6	6	6	6	5	6	6	5	6	5	5	4	4	4	5	5	4	5
2	30	3	3	1	5	5	5	5	5	5	5	5	5	5	5	5	5	5	4	4	4	4	4	4	4	4	4	4	6	6	5	5	8	8	8	8	6	8	8	6	5	5	4	5	4	4	5	7	5
1	28	1	2	2	5	3	3	4	5	5	4	4	5	4	5	5	3	4	4	4	4	3	4	4	4	4	4	4	5	5	4	5	6	6	6	5	6	6	5	6	5	4	5	4	4	5	4	6	5
2	32	1	2	2	5	5	5	3	5	5	5	5	5	5	5	5	5	5	2	4	4	4	4	4	4	3	3	3	4	8	7	6	8	8	8	6	6	6	6	6	5	5	5	5	4	4	5	5	4
2	29	3	2	2	5	5	4	4	1	4	5	5	5	4	2	5	5	5	4	4	4	4	4	4	4	3	4	3	6	6	6	6	6	6	5	6	5	6	6	6	5	5	5	5	5	5	5	5	5
1	49	1	2	3	5	4	5	4	5	5	4	4	4	4	4	4	4	4	2	4	4	4	4	4	4	4	3	4	6	7	6	6	5	5	5	6	6	6	6	5	5	5	5	4	5	3	5	5	5
2	40	3	2	2	5	5	5	4	5	5	4	2	4	4	4	4	4	4	4	4	4	4	4	4	4	4	4	4	7	6	5	5	5	5	6	5	6	5	4	5	5	4	5	5	5	4	5	4	4
2	24	1	2	1	5	5	5	3	5	5	4	4	4	4	4	4	4	4	4	4	4	4	4	4	4	4	4	4	7	8	7	8	7	7	5	7	7	7	7	5	5	4	4	4	4	3	4	4	3
1	46	2	2	3	5	5	3	3	4	4	4	4	3	4	4	4	4	4	3	4	4	4	4	4	4	4	4	5	5	5	5	5	5	6	6	6	6	5	5	5	5	5	5	5	4	4	4	4	4
1	41	3	2	2	5	5	3	4	5	4	5	5	5	5	4	4	5	4	3	4	4	4	4	4	4	4	4	4	5	6	5	6	6	7	6	6	6	6	4	5	5	6	6	5	3	5	5	5	5
1	25	3	2	2	5	5	5	3	1	3	3	3	3	3	3	3	3	5	4	4	4	4	4	4	4	4	2	4	5	5	5	5	5	5	5	5	5	5	5	5	5	5	5	5	1	1	1	1	1
2	36	3	2	2	5	4	5	4	4	4	4	4	4	4	4	4	4	4	4	4	4	4	4	4	4	4	4	4	7	5	5	7	5	7	3	4	5	5	5	5	5	5	5	5	5	5	6	6	4
2	26	3	3	1	5	4	4	4	4	4	4	4	4	4	4	4	4	4	4	4	4	4	4	4	4	4	4	4	5	7	5	5	7	5	5	5	5	5	6	5	5	5	5	5	5	5	5	5	5
1	24	3	2	2	5	5	5	5	5	5	5	5	5	5	5	5	5	5	4	4	4	2	4	4	4	4	4	4	5	5	5	5	5	6	6	5	5	5	5	5	5	5	5	5	5	5	5	5	5
1	52	3	2	3	5	5	3	4	4	2	4	3	5	4	4	4	4	4	4	4	4	4	4	4	4	4	4	4	5	6	6	5	9	6	8	5	6	6	5	5	5	5	5	5	5	5	5	5	5
2	36	1	2	1	5	5	5	5	4	5	5	4	5	2	5	5	5	5	4	4	4	4	4	4	4	4	4	4	6	6	6	8	8	9	8	8	6	8	4	5	5	7	7	7	7	7	7	7	5
2	40	3	2	2	5	2	5	4	1	4	5	5	5	3	5	4	5	5	4	4	4	3	4	4	4	4	3	4	6	6	6	6	5	5	5	6	6	6	6	5	5	5	4	5	3	5	5	5	5
2	23	3	2	1	5	4	4	5	4	4	4	5	4	3	5	5	4	5	4	4	4	4	4	4	4	4	4	4	5	7	5	5	7	7	5	5	7	7	7	5	5	5	5	5	5	5	5	5	5
2	34	3	2	2	5	5	5	5	5	2	4	5	5	5	4	4	3	5	4	4	4	4	4	4	4	4	4	4	7	7	7	7	7	7	7	7	7	7	5	5	5	5	4	5	4	5	5	5	5
2	25	2	2	2	5	4	4	3	2	4	3	3	4	1	4	4	3	5	4	4	4	4	4	4	4	4	4	4	5	5	5	5	5	5	5	5	5	5	5	5	5	5	4	3	1	7	5	5	5
2	23	3	2	1	5	3	5	4	1	5	5	5	5	5	5	5	5	5	4	4	4	4	4	4	4	4	4	4	5	5	5	5	5	8	7	7	7	5	7	5	5	5	4	4	4	4	4	4	5
2	34	2	2	2	5	4	4	4	5	4	4	4	5	4	4	4	4	5	4	4	4	4	4	4	4	4	4	4	7	7	7	9	9	9	7	7	7	7	7	5	5	5	4	3	4	4	4	4	4
1	49	2	2	3	5	5	5	5	5	5	5	4	5	1	5	5	5	5	4	4	4	4	4	4	4	4	4	4	5	5	5	5	5	5	5	5	5	5	5	5	5	5	5	5	5	5	5	5	5
2	40	3	2	2	5	5	4	5	5	2	5	3	4	2	3	3	3	3	4	4	4	4	4	4	4	4	4	4	5	7	5	5	7	5	4	5	7	8	7	5	5	7	5	5	3	7	7	7	5
2	38	3	2	3	5	5	5	5	5	5	5	5	5	3	5	5	5	5	4	4	4	4	4	4	4	4	4	4	5	5	7	7	7	7	7	5	5	5	5	5	5	5	5	5	4	5	5	5	5
2	25	1	2	1	5	5	5	5	5	5	5	5	5	3	5	5	5	5	4	4	4	4	4	4	4	4	4	4	4	4	4	4	5	7	7	4	5	7	4	5	5	4	4	4	4	4	5	5	5
1	37	3	2	2	5	4	4	5	5	1	5	5	5	5	5	3	2	4	4	4	4	4	4	4	4	4	4	4	7	7	7	7	7	7	7	7	7	7	7	5	5	6	5	4	4	5	5	6	5
1	44	2	2	3	5	4	4	3	3	3	4	3	4	4	4	5	3	5	4	4	4	4	4	4	4	4	4	4	5	5	5	5	5	9	9	6	6	6	5	5	5	5	4	4	4	5	5	4	5
2	24	1	2	1	5	5	4	4	5	4	5	5	5	3	4	4	4	5	4	4	4	4	4	4	4	4	4	4	4	4	4	4	4	6	3	3	3	4	3	4	5	4	5	2	2	4	6	4	4
2	34	2	2	2	5	3	4	4	2	3	3	3	3	4	3	3	4	5	4	4	4	4	4	4	4	4	4	4	4	2	6	4	1	6	3	6	6	8	6	4	5	6	4	2	4	5	4	3	3
2	24	1	2	1	5	4	4	4	5	3	5	5	5	5	4	4	5	5	4	4	4	4	4	4	4	4	4	4	6	6	6	6	6	6	6	6	6	6	6	4	5	5	4	5	5	5	4	5	5
1	49	3	3	3	5	4	5	5	4	3	5	5	5	5	5	5	5	5	4	4	4	4	4	4	4	4	4	4	3	5	5	5	5	9	7	5	5	5	4	4	5	5	4	5	4	4	5	5	4
2	36	1	2	1	5	3	4	4	2	3	3	3	4	4	4	4	4	5	4	4	4	4	4	4	4	4	4	4	5	3	4	8	4	6	5	6	5	3	2	3	5	7	4	3	1	3	3	3	4
1	44	2	2	3	5	3	5	5	4	5	3	3	5	5	3	5	3	5	4	4	4	4	2	4	4	4	4	4	3	3	2	4	2	7	3	4	4	7	4	3	5	5	4	5	5	5	5	5	5
2	26	3	3	1	5	4	5	5	5	4	4	5	5	5	4	4	4	5	4	4	4	4	4	4	4	4	4	4	5	5	7	4	7	8	7	4	2	8	7	3	5	4	3	3	4	4	3	2	5
2	25	2	2	2	5	5	5	5	5	1	5	3	5	5	3	3	4	3	4	4	4	4	4	4	4	4	4	4	1	3	3	2	5	5	5	5	3	4	3	3	5	4	4	3	4	4	4	3	4
2	36	3	2	2	5	5	3	5	5	5	1	5	5	5	3	5	3	5	4	1	4	4	3	4	4	4	4	1	5	8	8	6	8	8	8	8	8	8	8	6	6	6	6	5	5	6	5	5	6
1	24	3	2	1	5	5	5	5	5	5	5	5	5	5	5	5	5	5	3	3	4	4	4	4	4	4	4	4	7	7	8	8	8	8	7	8	8	8	8	7	6	5	4	3	3	4	5	4	6
1	51	1	1	3	5	5	3	4	5	1	5	1	5	5	5	4	4	5	4	4	4	4	4	4	4	4	4	4	9	9	9	9	9	9	9	9	9	9	9	9	6	6	6	6	6	6	6	6	6
2	32	1	1	1	5	5	5	5	5	5	5	5	5	5	5	5	5	5	4	4	4	4	4	4	4	4	4	4	5	8	8	8	8	8	8	8	8	8	8	8	6	6	6	6	6	6	6	6	6
2	25	1	2	1	5	5	5	5	5	5	5	5	5	5	5	5	5	5	4	4	4	4	4	4	4	4	4	4	3	4	5	6	6	6	6	6	6	6	8	8	6	6	6	5	4	5	5	5	6
2	23	3	2	1	5	3	3	1	3	1	1	1	1	1	1	1	1	1	4	4	4	4	4	4	4	4	4	4	7	8	8	7	8	8	8	8	8	8	7	8	6	6	6	5	4	5	5	5	6
1	24	3	2	1	5	4	4	4	5	3	4	4	4	3	4	3	4	5	4	4	4	4	4	4	4	4	4	4	7	8	8	8	8	8	8	8	8	9	8	8	6	6	6	6	4	7	6	6	6
2	25	1	2	1	5	4	5	3	3	3	5	5	3	3	4	3	4	5	4	4	4	4	4	4	4	4	4	4	8	8	9	9	9	7	7	7	8	7	9	7	6	7	7	3	5	6	5	5	5
2	25	1	2	1	5	2	5	5	5	5	5	5	5	5	5	5	5	5	4	4	4	4	4	4	4	4	4	4	8	8	8	8	8	8	8	8	7	7	7	7	6	5	5	5	3	5	5	5	5
2	24	1	2	1	5	5	5	5	5	3	5	4	5	4	5	5	5	5	4	4	4	4	4	4	4	4	4	4	5	7	7	7	8	9	8	8	7	8	7	7	6	5	5	4	3	4	4	4	5
2	33	1	2	1	5	4	3	4	5	3	4	3	5	4	4	3	3	3	4	4	4	4	4	4	4	4	4	4	7	7	9	8	7	9	7	9	8	7	7	7	6	7	7	6	4	5	5	5	7
1	26	2	2	1	5	1	5	5	5	5	5	5	5	3	5	5	5	5	4	4	4	4	4	4	4	4	4	4	5	8	8	7	9	9	8	8	8	9	7	7	6	7	6	6	6	7	7	6	6
2	50	3	2	3	5	1	5	3	1	5	5	5	5	4	5	5	5	5	4	4	4	4	4	4	4	4	4	4	7	7	8	8	7	7	8	8	8	8	3	7	6	5	5	7	4	6	5	5	6
2	23	3	2	1	5	4	3	3	4	3	4	3	4	4	4	3	3	4	4	4	4	4	4	4	4	4	4	4	7	9	9	9	9	9	8	8	8	7	5	7	6	6	5	6	4	5	6	5	6
2	40	1	2	2	5	3	3	3	3	3	4	4	4	5	4	3	3	3	4	4	4	4	4	4	4	4	4	4	8	7	7	7	7	7	8	7	7	7	7	7	6	7	6	5	5	6	6	6	5
2	52	1	2	3	5	5	5	2	2	4	5	4	5	5	3	2	2	5	4	4	4	4	4	4	4	4	4	4	4	5	4	4	6	6	6	6	6	6	6	6	6	5	5	6	4	4	5	4	5
2	34	1	2	2	5	5	3	4	5	4	5	3	5	5	5	5	4	5	4	4	4	4	4	4	4	4	4	4	6	6	6	6	8	6	6	6	9	6	9	6	6	6	4	7	4	6	6	6	6
2	45	1	2	2	5	5	4	5	5	3	2	5	5	5	4	3	3	4	4	4	4	4	4	4	4	4	4	4	6	6	7	6	6	7	6	6	6	6	6	6	6	6	6	6	6	6	6	6	6
1	27	3	2	2	5	5	4	4	4	4	5	5	5	3	4	5	3	5	4	4	4	4	4	4	4	4	4	4	2	6	5	2	7	6	6	6	5	5	5	6	6	4	4	1	1	6	6	4	6
2	24	1	2	1	5	5	5	5	5	5	5	5	5	4	5	5	4	5	4	4	4	4	4	4	4	4	4	4	6	6	8	8	6	8	6	6	8	6	6	6	6	6	6	6	5	6	6	6	5
2	38	3	2	3	5	5	5	5	5	5	5	5	5	5	5	5	5	5	4	4	4	4	4	4	4	4	4	4	8	8	8	8	8	8	8	9	8	6	6	6	6	5	6	4	5	6	5	5	6
2	34	3	2	2	5	5	4	5	5	4	5	5	5	5	5	5	5	5	4	4	4	4	4	4	4	4	4	4	8	8	8	6	6	6	5	5	5	6	5	6	6	6	5	5	6	6	6	6	6
2	36	1	2	1	5	4	5	5	5	5	5	4	5	4	5	5	3	5	4	4	4	4	4	4	4	4	4	4	5	6	6	6	6	6	6	6	6	6	6	6	6	6	6	6	6	6	6	6	6
2	41	2	3	3	5	5	2	5	5	5	5	5	5	5	5	5	5	5	4	4	4	4	4	4	4	4	4	4	6	6	6	6	6	6	6	6	6	6	6	6	6	6	6	5	3	6	6	6	6
1	49	3	3	3	5	5	3	3	3	3	5	4	5	5	4	5	3	5	4	4	4	4	4	4	4	4	4	4	5	5	5	5	5	5	5	5	5	5	5	5	6	5	5	5	5	5	5	5	5
2	40	3	2	2	5	4	4	4	4	4	5	4	5	5	3	4	3	4	3	3	4	4	4	4	4	4	3	4	9	9	9	9	9	9	9	9	9	9	9	9	7	7	7	4	1	7	5	5	7
2	23	3	2	1	5	5	5	5	5	1	5	5	5	5	5	5	5	5	3	4	4	3	4	4	4	4	4	4	8	9	9	8	9	9	9	9	9	9	8	9	7	7	7	5	7	7	7	7	7
1	27	3	2	1	5	4	3	4	5	4	5	3	5	3	4	3	3	5	3	4	4	4	4	4	4	4	4	4	7	8	8	8	9	9	9	9	9	9	9	9	7	7	7	7	6	7	6	6	7
1	51	1	1	2	5	4	4	5	5	5	5	5	5	2	5	4	4	5	4	4	4	4	4	4	4	4	4	4	9	6	8	6	6	7	6	8	9	9	9	9	7	7	7	7	7	7	6	6	7
2	32	1	2	1	5	2	4	4	2	4	4	4	5	3	4	2	1	4	4	4	4	4	2	4	4	4	4	4	9	9	9	9	9	9	9	9	9	9	9	9	7	7	7	7	7	7	7	7	7
1	27	3	2	2	5	5	4	5	5	4	5	4	5	5	3	5	5	5	4	4	4	4	4	4	4	4	4	4	9	9	9	9	9	9	9	9	9	9	9	9	7	7	7	7	4	7	7	7	7
1	25	3	2	1	5	5	5	5	5	5	5	5	5	5	5	5	5	5	4	4	4	4	4	4	4	4	4	4	9	9	9	9	9	9	9	9	9	9	9	9	7	7	7	7	7	7	7	7	7
2	25	3	2	2	5	5	4	5	5	5	4	3	5	5	4	3	3	4	4	4	4	4	4	4	4	4	4	4	5	8	6	9	8	9	9	9	6	9	6	9	7	7	7	7	7	7	7	7	7
1	37	3	2	2	5	3	4	4	5	5	5	4	5	5	4	5	4	5	4	4	4	4	4	4	4	4	4	3	9	9	9	9	9	9	9	9	9	9	9	9	7	7	7	7	7	7	7	7	7
2	23	3	2	1	5	2	4	4	3	3	4	4	4	4	3	3	2	4	4	4	4	4	4	4	4	4	4	4	9	9	9	9	9	9	9	9	9	9	8	9	7	7	7	7	5	5	4	4	7
2	33	1	2	1	5	5	5	3	2	5	5	4	4	4	5	5	3	5	4	4	4	4	4	4	4	4	4	2	9	9	9	9	9	9	9	9	9	9	9	9	7	7	7	7	7	7	7	7	7
1	49	3	3	3	5	5	4	2	2	2	4	3	4	5	1	2	5	5	4	4	4	4	3	4	4	4	4	4	9	9	9	8	9	9	9	9	9	9	9	9	7	7	7	6	4	7	7	7	7
1	28	2	2	2	5	5	5	5	5	1	5	5	5	5	5	5	5	5	4	4	4	1	4	4	4	4	4	4	7	9	8	8	9	9	9	8	9	8	8	9	7	7	7	7	7	7	7	5	7
2	24	3	2	1	5	4	5	5	5	3	5	5	5	5	5	5	5	5	4	4	4	4	4	4	4	4	4	4	9	9	9	9	9	9	9	9	9	9	9	9	7	7	7	7	7	7	7	7	7
1	24	3	2	1	5	5	4	4	5	4	4	4	5	5	4	5	4	4	4	4	4	4	4	4	4	4	4	4	9	9	9	9	9	9	9	9	9	9	9	9	7	7	7	7	7	7	7	7	7
2	40	1	2	2	5	5	5	5	5	5	5	5	5	5	5	5	5	5	4	4	4	4	4	4	4	4	4	4	8	9	8	9	8	8	8	8	7	8	8	9	7	7	7	6	6	5	5	5	7
1	46	2	2	3	5	5	3	4	5	5	5	3	5	5	4	5	4	5	4	4	4	4	4	4	4	4	4	4	9	9	8	9	9	9	9	9	9	9	9	9	7	7	7	7	7	7	7	7	7
2	23	3	2	1	5	5	5	4	4	4	4	3	5	2	2	2	3	5	4	4	4	4	4	4	4	4	4	4	9	9	9	9	9	9	9	9	9	9	9	9	7	7	7	7	7	7	7	7	7
1	42	3	2	3	5	5	5	5	5	3	5	5	5	5	5	5	5	5	4	4	4	4	4	4	4	4	4	4	9	9	9	9	9	9	9	9	9	9	9	9	7	7	7	4	4	7	4	4	7
2	36	1	2	1	5	5	5	5	5	5	5	5	5	5	5	5	5	5	4	4	4	4	4	4	4	4	4	4	9	9	9	9	9	9	9	9	9	9	9	9	7	7	7	7	7	7	7	7	7
1	29	2	2	2	5	5	5	5	5	5	5	5	5	1	5	5	5	5	4	4	4	4	4	4	4	4	4	4	9	9	9	9	9	9	9	9	9	9	9	9	7	7	7	7	7	7	7	7	7
2	23	3	2	1	5	5	5	5	5	5	5	5	5	5	5	5	5	5	4	4	4	4	4	4	4	4	4	4	8	9	9	9	7	9	9	9	9	7	9	9	7	7	7	7	7	7	7	7	7
2	33	1	2	1	5	5	5	5	5	4	5	5	5	5	5	5	5	5	4	4	4	4	4	4	4	4	4	4	7	9	9	8	7	8	8	8	9	8	9	9	7	7	6	4	5	7	7	6	6
1	25	3	2	1	5	5	5	5	5	5	5	5	5	5	5	5	5	5	4	4	4	4	4	4	4	4	4	4	5	9	9	9	9	9	9	9	9	9	9	9	7	7	6	7	7	7	7	7	7
2	45	2	2	3	5	5	5	5	5	5	5	5	5	1	2	5	5	5	4	4	4	4	4	4	4	4	4	4	9	9	9	9	9	9	9	8	8	8	9	9	7	7	7	7	7	7	7	7	6
1	49	3	3	3	5	3	4	4	3	1	4	3	4	4	4	4	4	2	4	4	4	4	4	4	4	4	4	4	8	7	8	8	9	8	8	8	9	9	9	9	7	7	7	5	4	7	7	7	7
2	26	2	2	2	5	5	5	5	5	3	5	5	5	5	5	5	3	5	4	4	4	4	4	4	4	4	4	4	6	6	8	6	8	8	8	9	8	9	9	9	7	7	7	7	6	7	7	7	7
2	33	1	2	1	5	5	5	5	5	5	5	5	5	5	5	5	5	5	4	4	4	4	4	4	4	4	4	4	9	9	9	8	8	9	9	8	9	9	9	9	7	7	7	4	7	7	7	7	7
2	29	1	2	2	5	5	3	4	5	3	4	3	5	2	4	3	4	4	4	4	4	4	4	4	4	4	4	4	9	9	9	9	9	9	9	9	9	9	9	9	7	7	7	7	7	7	7	7	7
1	26	1	2	1	5	5	5	5	5	5	5	5	5	5	5	5	5	5	4	4	4	4	4	4	4	4	4	4	9	9	9	9	9	9	9	9	9	9	9	9	7	7	7	7	7	7	7	7	7
1	50	1	2	3	5	5	3	4	5	4	4	4	4	4	4	4	4	3	4	4	4	4	4	4	4	4	4	5	6	7	8	9	9	9	9	7	6	9	8	8	7	7	7	6	7	6	6	7	4
2	25	1	2	1	5	5	5	5	5	5	5	5	5	5	5	5	5	5	4	4	4	4	4	4	4	4	4	4	8	8	4	8	8	8	8	9	8	9	9	8	7	7	7	5	5	7	7	7	7
2	33	1	2	1	5	5	4	4	1	4	4	4	4	3	4	5	3	5	4	4	4	4	4	4	4	4	4	4	7	8	8	8	8	9	8	9	8	9	8	8	7	7	7	7	5	7	7	6	6
1	29	2	2	2	5	5	5	3	3	3	5	5	5	3	4	5	5	5	4	4	4	4	4	4	4	4	4	4	8	8	8	8	8	8	8	8	8	8	8	8	7	7	7	7	4	7	7	7	7
2	26	2	2	2	5	4	5	5	5	3	5	5	5	4	5	5	5	4	4	4	4	4	4	4	4	4	4	4	8	7	7	8	7	7	8	8	8	8	8	8	7	7	7	3	7	7	7	7	7
1	40	2	2	3	5	3	2	2	2	2	1	3	5	4	1	3	1	1	4	4	4	4	4	4	4	4	4	4	5	7	4	7	5	7	7	7	7	7	8	8	7	7	7	4	5	5	7	5	7
1	42	3	2	3	5	4	3	4	5	4	4	4	5	4	4	3	3	5	4	4	4	4	4	4	4	4	4	4	7	7	7	8	9	9	9	8	7	7	8	8	7	7	7	7	7	7	7	7	7
1	50	2	2	3	5	4	4	4	4	4	4	4	4	5	5	5	5	5	3	4	4	4	4	4	4	4	4	4	7	7	7	7	7	8	7	7	7	7	7	7	7	7	7	7	7	7	7	7	7
1	24	3	2	1	5	5	5	5	5	5	5	4	5	5	5	5	5	5	4	4	4	4	4	4	4	4	4	4	3	7	7	7	7	7	8	8	9	7	7	7	7	7	5	5	5	5	5	6	7
2	24	1	2	1	5	2	4	4	2	4	4	4	4	2	4	4	4	4	4	4	4	4	4	4	4	4	4	4	7	8	8	7	7	8	8	7	7	8	7	7	7	7	6	6	4	7	6	4	7
1	24	3	2	1	5	5	4	4	5	3	3	5	5	5	5	5	5	5	4	4	4	4	4	4	4	4	4	4	8	9	9	9	9	9	8	8	9	9	9	7	7	7	7	7	7	7	7	7	7
2	34	1	2	2	5	5	5	3	3	3	5	4	5	5	4	5	5	4	4	4	4	4	4	4	4	4	4	4	6	9	6	5	8	9	8	6	9	9	6	6	7	7	7	5	4	7	6	7	6
1	38	3	2	3	5	3	4	4	1	3	2	3	5	4	4	3	3	5	4	4	4	4	4	4	4	4	4	4	5	6	6	6	5	6	5	6	8	8	6	6	7	6	6	6	6	7	7	7	6
2	34	3	3	2	5	5	5	5	5	4	5	4	5	4	4	4	4	4	4	4	4	4	4	4	4	4	4	4	5	6	5	6	6	6	6	6	6	6	6	6	7	7	5	7	4	7	5	4	5
2	33	1	2	1	5	4	3	4	2	3	5	2	5	1	1	1	4	5	4	4	4	4	4	4	4	4	4	4	6	6	6	6	6	8	5	5	6	6	8	6	7	7	5	7	5	7	5	5	5
1	37	3	2	2	5	4	2	2	2	2	3	3	1	2	3	3	3	3	4	4	4	4	4	4	4	4	4	4	2	5	4	4	3	3	2	7	4	7	3	3	7	7	6	3	2	5	7	7	7
1	45	3	3	3	5	4	4	3	4	4	4	4	5	5	4	4	4	4	5	4	4	5	5	5	5	5	4	5	8	8	9	9	7	8	9	9	9	9	9	9	5	5	5	5	5	5	5	7	5
1	35	1	2	2	5	5	5	3	5	3	4	5	5	5	5	5	5	4	5	4	4	4	4	4	5	5	5	4	7	8	6	6	8	7	8	5	9	7	6	6	5	6	5	5	5	4	5	4	5
2	29	3	2	2	5	4	4	2	4	4	3	4	5	5	4	3	4	4	5	4	4	5	4	4	5	5	3	4	6	7	6	6	6	6	5	3	7	7	7	6	5	5	5	5	7	2	5	5	5
1	28	2	2	2	5	5	5	5	5	5	5	5	5	5	5	5	5	5	5	5	4	5	5	5	5	5	5	5	9	9	9	9	9	9	9	6	6	7	7	6	5	6	5	6	4	5	5	5	6
1	49	2	2	3	5	5	5	3	5	5	5	4	4	5	5	5	5	5	4	4	4	4	4	4	5	4	4	4	6	6	6	7	6	6	7	6	6	6	6	6	6	5	6	5	5	5	5	5	5
2	50	1	2	3	5	5	4	2	5	5	5	4	4	4	4	5	5	5	5	5	4	5	4	5	5	5	4	5	8	8	4	8	8	8	8	9	8	9	9	8	7	7	7	7	5	5	7	7	7
2	36	1	2	1	5	4	4	3	4	3	2	4	4	4	4	4	4	4	2	3	5	4	4	3	2	2	2	2	3	5	6	5	6	7	7	7	8	8	8	7	4	5	5	4	5	3	7	5	4
2	45	2	2	3	5	5	5	4	5	4	4	5	4	4	4	3	4	4	5	4	5	5	5	5	2	5	5	5	6	5	6	5	4	5	3	5	5	5	5	4	4	4	4	4	5	4	5	6	5
2	40	3	2	2	5	5	5	1	5	1	1	5	5	5	5	5	5	5	5	4	5	5	5	5	2	5	5	2	8	7	8	8	9	8	8	8	9	9	9	9	7	7	7	7	5	4	7	7	7
2	50	2	2	3	5	5	5	3	5	5	5	5	5	5	5	5	5	5	5	5	5	5	5	5	2	5	5	5	9	9	9	9	9	9	9	9	9	9	9	8	7	7	7	7	7	7	7	7	7
2	41	1	2	2	5	5	5	5	5	4	4	5	5	5	4	4	5	5	4	4	5	5	5	5	3	2	2	2	9	9	9	9	9	9	9	9	8	7	8	7	5	5	6	6	5	5	5	6	7
1	44	1	2	3	5	4	4	5	5	5	5	5	5	5	5	5	5	5	5	5	5	4	5	5	3	5	5	3	7	8	8	7	8	7	8	8	7	7	7	7	6	6	7	6	5	5	7	7	7
2	48	1	2	3	5	5	5	2	4	4	5	5	5	5	5	4	5	5	5	5	5	5	5	5	4	5	5	5	4	3	4	5	5	5	5	5	5	5	5	5	4	4	5	4	5	3	5	5	4
2	40	2	2	3	5	5	4	4	3	5	4	2	5	5	5	5	5	4	5	4	5	5	5	5	4	5	5	5	5	8	8	9	7	7	9	8	8	8	7	8	5	5	7	7	7	6	7	7	7
1	49	1	2	2	5	4	4	3	4	4	4	4	4	4	4	4	4	4	3	4	5	5	4	4	4	4	4	4	6	6	7	6	8	7	7	6	6	7	6	7	5	5	5	4	5	5	5	5	5
2	51	1	2	2	5	4	4	3	5	2	3	2	4	4	5	4	4	4	5	4	5	5	5	5	4	5	4	5	7	8	8	6	8	6	6	6	8	6	6	6	5	5	7	5	5	4	7	5	5
2	46	3	2	3	5	4	4	3	4	4	3	3	5	4	4	4	4	4	4	4	5	5	4	4	4	4	4	5	4	6	6	6	6	6	6	5	6	6	5	6	5	5	5	4	4	4	5	5	4
2	26	1	2	1	5	4	4	4	4	4	4	4	4	4	4	4	4	4	3	4	5	5	4	4	4	4	4	4	6	8	6	7	6	6	6	6	6	6	5	6	5	5	5	5	4	4	5	6	6
2	23	1	2	1	5	4	4	3	4	3	3	4	4	5	4	4	4	4	3	4	5	4	4	4	4	3	3	4	5	5	5	5	5	8	7	7	6	6	5	6	5	5	5	5	4	3	5	5	4
2	28	1	2	1	5	4	4	3	5	2	3	4	4	5	5	4	4	4	4	4	5	5	5	5	4	4	3	4	5	4	4	6	6	6	6	6	4	6	6	4	5	5	5	5	5	4	7	7	5
2	31	1	2	1	5	5	4	5	4	4	4	4	5	5	5	5	4	4	4	5	5	5	4	3	4	4	4	4	5	6	6	6	8	9	8	8	7	8	6	6	5	6	5	5	4	3	4	4	4
1	43	2	2	3	5	4	4	2	5	5	4	4	5	5	4	4	5	4	4	4	5	5	5	4	4	4	4	5	6	7	8	7	7	7	9	7	8	9	8	7	6	6	5	6	5	4	5	5	5
2	42	2	2	3	5	4	4	3	4	4	4	4	5	5	5	5	5	5	3	5	5	5	5	5	4	4	4	4	8	8	8	8	7	8	8	8	8	8	8	8	6	6	7	7	5	3	7	6	7
1	47	1	2	3	5	5	4	3	3	3	4	3	5	4	4	3	4	4	4	5	5	5	5	4	4	4	3	4	5	7	7	7	8	9	9	8	8	8	8	8	6	5	6	6	5	5	7	6	5
1	56	3	2	3	5	5	5	5	5	5	5	5	5	5	5	5	5	5	4	5	5	5	5	5	4	4	5	5	6	6	7	8	8	8	9	9	9	9	9	9	7	7	7	7	7	7	7	7	7
2	36	1	3	2	5	4	4	4	4	4	4	4	4	4	4	4	4	5	3	5	5	5	5	5	4	4	4	4	7	8	8	8	7	8	7	8	8	8	8	7	7	7	5	7	7	7	7	5	6
1	56	3	2	3	5	5	5	5	5	5	2	2	4	4	4	4	4	4	3	5	5	5	5	5	4	4	4	4	8	9	9	9	9	9	8	8	9	9	9	7	7	7	7	7	7	7	7	7	7
2	25	2	3	2	5	4	4	4	5	5	4	4	5	4	4	5	5	4	5	5	5	4	5	5	4	4	4	3	7	8	8	7	7	8	8	7	6	8	7	7	7	7	7	6	6	4	7	6	4
1	27	3	2	1	5	5	5	3	5	5	5	5	5	5	5	5	5	5	5	5	5	5	5	5	5	5	5	5	9	9	9	9	9	9	9	9	9	9	9	9	1	1	1	1	1	1	1	1	1
2	54	1	2	2	5	5	4	4	5	4	3	4	5	5	5	4	3	5	5	5	5	5	5	5	5	5	5	5	3	6	8	8	8	8	9	7	9	9	6	8	4	5	7	5	4	1	3	1	1
1	41	3	2	2	5	4	4	3	5	3	4	4	4	4	4	4	4	4	5	5	5	5	5	5	5	5	5	5	5	5	5	5	6	6	4	6	6	8	7	6	4	3	5	4	4	3	5	4	4
1	55	3	2	3	5	5	5	5	5	5	5	5	5	5	5	5	5	5	5	3	5	5	5	5	5	5	5	5	7	6	7	6	6	6	7	7	7	7	7	7	5	5	5	7	5	7	7	7	7
2	36	3	2	2	5	5	4	5	5	5	5	5	5	5	5	5	5	5	5	4	5	5	5	5	5	5	5	5	6	6	6	6	6	6	6	6	6	6	6	6	5	5	5	5	5	5	5	5	5
2	38	1	2	2	5	5	5	5	5	5	5	5	5	5	5	5	5	5	5	4	5	5	5	5	5	5	5	5	6	6	6	6	6	6	6	6	6	6	6	6	5	5	7	7	7	5	7	7	7
1	38	3	2	2	5	5	5	5	5	5	5	5	5	5	5	5	5	5	4	4	5	5	5	5	5	4	4	5	6	8	7	8	7	8	8	7	8	7	8	6	5	5	6	5	7	5	7	7	5
2	43	1	2	2	5	5	5	5	5	5	5	4	5	5	5	5	5	5	5	5	5	5	5	5	5	5	5	5	9	9	9	9	9	9	9	9	9	9	9	9	5	4	5	4	4	4	4	4	4
2	52	1	2	3	5	5	4	3	4	4	3	4	5	5	5	4	4	4	5	5	5	5	5	5	5	5	5	4	8	9	8	8	9	9	8	9	8	8	8	7	5	5	5	5	6	5	7	5	5
2	25	2	2	2	5	5	3	2	5	5	5	3	5	5	5	5	4	4	5	5	5	5	5	5	5	5	5	5	7	7	7	7	7	7	7	7	7	7	6	7	5	5	5	5	5	5	5	5	5
1	43	3	2	2	5	5	5	5	5	5	4	5	5	5	5	5	5	5	5	4	5	5	5	5	5	5	5	5	8	8	9	9	9	9	9	9	9	9	8	9	6	6	6	6	6	6	7	7	6
2	25	3	2	2	5	5	5	3	5	4	4	5	5	5	5	5	5	5	5	4	5	5	5	5	5	5	5	5	7	8	8	8	8	8	8	8	8	9	8	8	6	6	6	6	6	4	7	6	6
2	52	3	2	3	5	4	5	5	5	5	4	5	5	5	5	5	5	4	5	5	5	5	5	5	5	5	5	5	9	9	9	9	9	9	9	9	9	9	9	9	6	7	7	7	7	7	7	7	7
2	54	1	2	2	5	5	5	5	5	5	5	4	5	5	5	5	5	5	5	5	5	5	5	5	5	5	5	4	6	9	9	8	6	8	8	8	9	8	9	9	6	7	7	6	4	5	7	7	6
2	24	2	2	1	5	5	5	5	5	5	5	5	5	5	5	5	5	5	5	5	5	5	5	5	5	5	5	5	9	9	9	9	9	9	9	7	7	7	8	9	6	6	7	7	7	5	6	5	4
1	48	3	2	2	5	5	5	5	5	5	5	5	5	5	5	5	5	5	5	5	5	5	5	5	5	5	5	5	9	9	9	9	9	9	9	8	8	8	9	9	6	7	7	7	7	7	7	7	7
2	36	1	2	1	5	5	5	5	5	5	5	5	5	5	5	5	5	5	5	5	5	5	5	5	5	5	5	5	8	7	8	8	8	8	8	8	8	8	8	8	6	6	6	6	6	6	6	6	6
1	49	1	2	3	5	5	5	4	5	5	5	5	5	5	5	5	5	5	5	5	5	5	5	5	5	5	5	5	7	8	6	6	8	6	6	7	9	8	7	8	6	5	6	7	5	7	7	7	6
2	25	3	3	1	5	5	5	5	5	5	5	5	5	5	5	5	5	5	5	5	5	5	5	5	5	5	5	5	9	9	9	9	9	9	9	9	9	9	9	8	6	6	6	6	6	6	6	6	6
2	33	2	3	2	5	5	5	5	5	5	5	5	5	5	5	5	5	5	5	5	5	5	5	5	5	5	5	4	4	3	3	6	4	7	9	8	5	5	3	8	6	6	4	3	5	6	6	4	3
2	43	1	2	2	5	5	5	4	5	4	4	5	5	5	5	5	5	5	5	5	5	5	5	5	5	5	4	5	7	8	8	6	9	9	9	8	8	8	8	8	6	6	7	7	5	4	7	7	5
2	24	3	2	1	5	5	5	5	5	5	5	5	5	5	5	5	5	5	5	5	5	5	5	5	5	5	5	5	8	8	8	8	9	8	8	8	8	7	7	7	6	6	5	5	5	5	6	7	7
2	36	1	2	1	5	5	5	1	5	4	5	5	5	5	5	5	5	5	5	5	5	5	5	5	5	5	5	5	5	8	8	7	9	9	8	8	8	9	7	7	6	6	7	6	6	6	7	7	6
2	46	2	2	3	5	5	5	4	5	5	5	5	5	5	5	5	5	5	5	5	5	5	5	5	5	5	4	5	8	8	8	8	8	6	6	6	8	6	6	6	6	5	5	5	5	5	5	5	5
2	34	1	2	2	5	4	3	3	3	5	5	5	5	4	4	4	4	4	5	4	5	5	5	5	5	5	5	5	9	9	9	8	9	9	9	9	9	9	9	9	7	7	7	7	6	4	7	7	7
1	24	3	2	1	5	5	5	5	5	5	5	5	5	5	5	5	5	5	3	4	5	5	5	5	5	2	2	5	9	9	9	9	9	9	9	9	9	9	9	9	7	7	7	7	7	4	7	7	7
2	32	1	1	1	5	5	5	5	5	5	5	5	5	5	5	5	5	5	5	4	5	5	5	5	5	5	5	5	7	8	8	8	8	9	8	8	8	8	8	8	7	7	7	7	6	5	7	7	7
1	27	3	2	1	5	5	5	5	5	5	5	5	5	5	5	5	5	5	5	5	5	5	5	5	5	5	5	5	9	9	9	9	9	9	9	9	9	9	8	9	7	7	7	7	7	5	5	4	4
1	43	1	2	2	5	5	5	5	5	5	5	5	5	5	5	5	5	5	5	5	5	5	5	5	5	5	5	5	1	1	1	1	1	1	1	1	1	1	1	1	7	7	7	7	5	1	7	5	5
2	45	3	2	2	5	5	5	5	5	5	5	5	5	5	5	5	5	5	5	5	5	5	5	5	5	5	5	5	1	1	1	1	1	1	1	1	1	1	1	1	7	7	7	7	7	7	7	7	7
1	48	2	2	3	5	5	5	4	5	1	1	4	5	5	5	5	5	5	5	5	5	1	5	5	5	5	3	4	1	1	1	1	1	1	1	1	1	1	1	1	7	7	7	7	5	7	7	7	7
1	27	3	2	2	5	5	5	5	5	5	5	5	5	5	5	5	5	5	5	5	5	5	5	5	5	5	5	5	9	9	8	9	9	9	9	9	9	9	9	9	7	7	7	7	7	7	7	7	7
2	27	3	2	2	5	5	5	5	5	5	5	5	5	5	5	5	5	5	5	5	5	5	5	5	5	5	5	5	9	9	9	9	9	9	9	9	9	9	9	9	7	7	7	7	7	7	7	7	7
1	24	3	2	1	5	5	5	5	5	1	1	5	5	5	5	5	5	5	5	5	5	5	5	5	5	5	5	5	9	9	9	9	9	9	9	9	9	9	9	9	7	7	7	7	4	4	7	4	4
1	33	3	2	2	5	5	5	5	5	1	1	5	5	5	5	5	5	5	5	5	5	5	5	5	5	5	5	5	9	9	9	9	9	9	9	9	9	9	9	9	7	7	7	7	7	7	7	7	7
1	50	1	2	3	5	5	5	5	5	4	4	5	5	5	5	5	5	5	5	5	5	5	5	5	5	5	5	5	9	9	9	9	9	9	9	9	9	9	9	9	7	7	7	7	7	7	7	7	7
2	42	1	2	2	5	5	5	5	5	5	5	5	5	5	5	5	5	5	5	5	5	5	5	5	5	5	5	5	8	8	8	8	9	9	9	9	9	9	9	9	7	7	7	7	7	7	7	7	7
1	42	1	2	2	5	5	5	4	5	5	5	5	5	5	5	5	5	5	5	5	5	5	5	5	5	5	5	5	8	9	8	9	8	8	8	8	7	8	8	9	7	7	7	7	6	6	5	5	5
2	52	2	2	3	5	5	5	5	5	5	5	5	5	5	5	5	5	5	5	5	5	5	5	5	5	5	5	5	9	9	9	9	9	9	9	9	9	9	9	9	7	7	7	7	7	7	7	7	7
1	28	3	2	2	5	5	5	5	5	5	5	5	5	5	5	5	5	5	5	5	5	5	5	5	5	5	5	5	9	9	9	8	8	9	9	8	9	9	9	9	7	7	7	7	4	7	7	7	7
2	23	3	2	1	5	5	5	5	5	5	5	5	5	5	5	5	5	5	5	5	5	5	5	5	5	5	5	5	9	9	9	9	9	9	9	9	9	9	9	9	7	7	7	7	7	7	7	7	7
1	30	3	2	1	5	5	5	5	5	5	5	5	5	5	5	5	5	5	5	5	5	5	5	5	5	5	5	5	9	9	9	9	9	9	9	9	9	9	9	9	7	7	7	7	7	7	7	7	7
2	25	1	2	1	5	5	5	5	5	5	5	5	5	5	5	5	5	5	5	5	5	5	5	5	5	5	5	5	9	9	9	9	9	9	9	9	9	9	9	9	7	7	7	7	7	7	7	7	7
2	33	3	2	2	5	5	5	5	5	5	5	5	5	5	5	5	5	5	5	5	5	5	5	5	5	5	5	5	8	9	9	9	9	9	9	9	9	9	9	9	7	7	7	7	7	7	7	7	7
1	35	3	2	1	5	5	5	4	5	5	5	5	5	5	5	5	5	5	5	5	5	5	5	5	5	5	5	5	9	9	9	9	9	9	9	9	9	9	9	9	7	7	7	7	7	7	7	7	7
1	54	2	2	3	5	5	5	3	5	5	4	4	5	5	5	5	5	5	5	5	5	5	5	5	5	5	5	5	9	8	8	8	8	9	9	8	8	9	9	9	7	7	7	6	7	6	7	7	7
1	43	2	2	3	5	5	5	5	5	5	5	5	5	5	5	5	5	5	5	5	5	5	5	5	5	5	5	5	9	9	9	9	9	9	9	9	9	9	9	9	7	7	7	7	7	7	7	7	7
2	32	1	2	1	5	5	5	3	5	5	2	5	5	5	5	5	5	5	5	5	5	5	5	5	5	5	5	5	7	8	8	8	9	9	9	9	9	9	9	9	7	7	7	7	7	6	7	6	6
1	24	3	2	1	5	5	5	5	5	5	5	5	5	5	5	5	5	5	5	5	5	5	5	2	5	5	5	5	9	9	9	9	9	9	9	9	9	9	9	9	7	7	7	7	7	7	7	7	7
2	27	3	2	1	5	5	5	5	5	5	5	5	5	5	5	5	5	5	5	5	5	5	5	5	5	5	5	5	9	9	9	9	9	9	5	9	5	5	5	9	7	7	7	7	7	7	7	7	7
2	23	3	2	1	5	5	5	5	5	5	5	5	5	5	5	5	5	5	5	5	5	5	5	5	5	5	5	5	9	9	9	9	9	9	9	9	9	9	9	9	7	7	7	7	7	7	7	7	7
1	38	3	2	2	5	5	5	5	5	5	5	5	5	5	5	5	5	5	5	5	5	5	5	5	5	5	5	5	9	9	9	9	9	9	9	9	9	9	9	9	7	7	7	7	7	7	7	7	7
1	51	1	2	3	5	5	5	4	5	5	5	5	5	5	5	5	5	5	5	5	5	5	5	5	5	5	5	5	9	9	9	9	9	9	9	9	9	9	9	9	7	7	7	7	7	7	7	7	7
1	50	1	2	3	5	5	4	4	3	5	5	5	5	5	5	5	5	5	5	5	5	5	5	5	5	5	5	5	8	6	8	8	8	8	6	8	8	9	9	9	7	7	7	7	7	7	7	7	7
1	53	3	2	3	5	5	5	5	5	5	5	5	5	5	5	5	5	5	5	5	5	5	5	5	5	5	5	5	9	9	9	9	9	9	9	9	9	9	9	9	7	7	7	7	7	7	7	7	7
1	31	3	2	2	5	5	5	1	5	5	5	5	5	5	5	5	5	5	5	5	5	5	5	5	5	5	5	5	9	9	9	9	9	9	9	9	9	9	9	9	7	7	7	7	7	7	7	7	7
1	26	3	2	2	5	5	5	5	5	5	5	5	5	5	5	5	5	5	5	5	5	5	5	5	5	5	5	5	9	9	9	9	9	9	9	9	9	9	9	9	7	7	7	7	7	7	7	7	7
1	46	3	3	2	5	5	5	5	3	5	5	5	5	5	5	5	5	5	5	5	5	5	5	5	5	5	5	5	9	9	9	9	9	9	9	9	9	9	9	9	7	7	7	7	7	7	7	7	7
2	37	1	2	1	5	5	5	4	5	5	5	5	5	5	5	5	5	5	3	5	5	5	5	5	5	4	4	4	9	9	9	9	9	9	9	9	9	9	8	9	7	7	7	7	7	4	7	7	7
1	38	3	2	3	5	5	5	3	5	5	4	5	5	5	5	5	5	5	5	5	5	5	5	5	5	5	5	5	8	8	8	8	8	8	8	8	8	8	8	8	7	7	7	7	7	4	7	7	7
1	54	3	2	2	5	5	5	5	5	5	5	5	5	5	5	5	5	5	4	5	5	5	5	5	5	4	4	4	8	8	8	8	8	8	8	8	8	8	8	8	7	7	7	7	5	5	7	5	5
1	47	1	2	3	5	5	4	3	5	5	5	3	5	5	5	5	5	5	5	5	5	5	5	5	5	5	5	5	9	9	9	9	9	9	9	9	9	9	9	6	7	7	7	7	7	3	7	7	7
1	25	3	2	1	5	5	5	5	5	5	5	5	5	5	5	5	5	5	5	5	5	5	5	5	5	5	5	5	8	7	8	7	8	8	8	8	7	8	8	6	7	6	7	7	7	7	7	7	7
2	35	1	2	1	5	5	5	5	5	5	5	5	5	5	5	5	5	5	5	5	5	5	5	5	5	5	5	5	9	8	8	7	7	8	8	8	7	7	7	6	7	7	7	7	7	7	7	7	7
1	32	2	2	2	5	5	5	5	5	5	5	5	5	5	5	5	5	5	5	5	5	5	5	5	5	5	5	5	9	7	7	8	7	7	6	8	8	7	6	6	7	7	7	7	7	6	5	6	6
2	34	1	2	2	5	5	5	5	5	5	5	4	5	5	5	5	5	5	4	5	5	5	4	5	5	4	3	4	6	6	9	8	7	9	7	9	8	7	7	6	7	6	7	7	6	4	5	5	5
1	28	2	2	2	7	1	1	1	1	1	1	1	1	1	2	1	1	1	3	4	4	1	1	4	4	4	4	3	6	6	6	6	6	9	9	9	9	9	9	9	7	7	7	7	4	7	7	7	7
